# Supplementary material for: Platelets favor the outgrowth of established metastases
Source: Nat Commun. 2024 May 13;15:3297. doi: 10.1038/s41467-024-47516-w (PMC11091169; doi:10.1038/s41467-024-47516-w)
Supplement: Supplementary file 4 — Source Data [file 41467_2024_47516_MOESM4_ESM.xlsx]

## Sheet: Figure 1
	Figure 1b
			conditions
	value
	n plts/cell		Beads	4T1	B16F10	A375	E0771	AT3	D2A1	MDA-MB231	MCF7
			1	3	1	16	43	8	20.5	17
			1	5.2	0	19	9.5	9.5	8	3	35
			5	25	18.5	5	8.33333	11	22.5	15	31
			0	11	20	5	12	4	8	2
			0	7	2	11	11	20	7	5	30
			0		1	5	11.5	7	18	0	34
			4	61	1	7	7	8	8	1.5	19.5
			1	43	0	10	14	3		1	63
			1	43	3	4	12.25	3.5		5	38
			4	42.5	2	8	4.66667	5		23	20.25
			5	106	3	9	4.5	7		5
			8	81	0	10	12	25		2
			8	86		5	5	20		7
			4	44		7	6	10		6
			2	80		3	16			0
			1	79	7	24	14	10		3
			5	74	4	9	10	4		1
			3	62	2	9	19	15		0
			1	44	3.5		6.5	10		5
			3	6	3	7	21.5	2.5		2
			1	53	1.5	11	3	13		1
			1	97	7	21	7	14		4
			4	100	5	4	3.5	2		3
			13		16	5	8	37		6
			1		4	26	4.33333	8		5.8
			0		4.83333	14	6.66667	16		2
						14	20	7		2
						11	10			7
					5.66667	16	15	2.5		0
					10	9	6	10		6
					11	9	4	5		2
					7	21	4	12		8
					7.5	12	18	17		5
					2	8	4	13		7
					6	21	51	11		4.5
					8	14	11	9		1.66667
					2	8	9.66667	29		3
					3		4	31		17
					3		13	21		4
					2		18			0
					5		7			4
					1		7			9.83333
					7					9
					2
					1
					3
					7
					4
					1
					0
					6
					4
					4
					10
					4
					1
					8
	Figure 1d
					Beads			D2A1			4T1			A375			AT3			B16F10			MDA-MB-231			E0771			MCF7
					Mean	SD	N	Mean	SD	N	Mean	SD	N	Mean	SD	N	Mean	SD	N	Mean	SD	N	Mean	SD	N	Mean	SD	N	Mean	SD	N
				Discoid	91.11	14.96	22	47.52	19.54	8	36.51	17.12	21	52.26	18.87	36	35.85	29.85	37	39.07	30.48	48	17.44	21.6	38	16.75	15.6	42	48.57	12.61	8
				Filopoid	8.89	14.96	22	39.41	19.89	8	17.45	25.9	21	36.51	20.25	36	51.29	22.25	37	52.95	30.87	48	59.66	27.82	38	76.19	13.8	42	35.47	9.493	8
				Round+F	0	0	22	0.6914	1.563	8	5.697	5.748	21	5.544	8.196	36	7.402	12.4	37	6.526	17.02	48	6.851	19.07	38	6.833	8.088	42	3.13	2.857	8
				Ring	0	0	22	3.789	4.487	8	8.284	6.803	21	10.96	10.63	36	5.461	10.14	37	1.373	7.489	51	16.04	15.83	38	0	0	42	12.83	3.286	8
	Figure 1f
					mean % aggregation
					ADP	Collagen	Beads	4T1	B16F10	A375	E0711	AT3	D2A1	MDA-MB231	MCF7
					83.71	90.77	11.18	67.02	33.45	5.284	82.7	78.79	44.61	15.32	13.31
					52.13				25.58	7.275	30.62	84.46		14.21	19.68
					59.68	95.42		98.2	6.978				70.36	17.75
					83.59	92.22	2.25		15.35	41.09	70.48		89.01	8.639	19.26
					88.91	87.43	2.87		17.4	27.74				4.18	7.065
					84.65	91.97	7.049		17.9		44.82	69.32		12.28
					94.61	95.37		82.41				65.41
					86.02	97.1	9.858		19.54		81.58	26.7	36.95
					87.41		10.85				71.95	83.2	38.69	9.945
					54.48	74.31		64.96						38.37
					100	94.65						94.57	60.51
					85.05	92.58		82.02
					78.25	92.83
														38.37
							9.858				81.58
							10.85				71.95

## Sheet: Figure 2
	Figure 2b		4T1
				Time in hours	IgG								RAM6
				-48	1252	938	1018	1098	1130	1356	1144		954	1142	1198	1162	1180	1002	1056
				-24	1064	1170	972	1256	1364	1370	1304		78	92	84	54	70	64	88
				24	1426	1088	880	1128	1150	1306	872		138		158		112	90	214
			B16F10
				Time in hours	IgG								RAM6
				-48	966	1164	812	932	846	1052			1272	1224	1218	960	926	912
				-24	782	1216	806	882	744	110	1138		98	148	66	96	110	68	99
				24	698	1104	920	910	664	454	1136		94	94	106	152	144	142	182
	Figure 2c
			4T1
			Relative Photon Flux
			IgG
				0.25	0.50	1	2	4	24	time (hours)
				1	1.3	1.5	1.4	0.25	0.45
				1	0.9	0.95	0.6	0.71	0.25
				1	1	0.78	0.19	0.24	0.26
				1	1.1	1.2	0.7	0.65	0.48
				1	0.65	0.94	0.39	0.47	0.33
				1	0.65	0.79	0.45	0.41	0.34
				1	1.9	2.6	0.87	0.79	1.3
			RAM6	0.25	0.50	1	2	4	24	time (hours)
				1	1.03	0.686	0.0825	0.034	0.014
				1	0.756	0.434	0.0852	0.0888	0
				1	0.39	0.152	0.0742	0.0448	0.0063
				1	1.92	1.48
				1	0.894	0.736	0.281	0.00567	0.022
				1	0.946	0.396	0.263	0.0867	0.03
				1	0.978	0.43	0.155	0.0919	0.062
			B16F10
			Relative Photon Flux
			IgG
				0.25	0.50	1	2	4	24	time (hours)
				1	2.8	3.2	0.42	0.6	0.095
				1	0.88	0.62	0.33	0.14	0.066
				1	1.4	0.79	0.33	0.31	0.036
				1	0.12	1.5	0.21	0.24	0.018
				1	1.1	3.3	0.48	0.19	0.036
				1	1.2	0.36	0.48	0.68	0.088
				1	0.32	1.4	0.23	0.23	0.023
			RAM6	0.25	0.50	1	2	4	24	time (hours)
				1	1.08	2.15	1.72	0.538	0.037
				1	1.02	1.96	0.668	0.0864	0.024
				1	1.14	1.01	0.3	0.0959	0.033
				1	1.63	0.563	3.22	0.538	0.036
				1	1.24	1.28	0.32	1	0.014
				1	0.861	0.658	0.974	0.275	0.026
				1	1.26	0.917	0.211	0.224	0.014
	Figure 2d
		4T1
			15 mpi			2 hpi			24 hpi
			Total flux			Relative photon flux			Relative photon flux
			IgG	Ram6		IgG	Ram6		IgG	RAM6
			5310000	6100000		5310000	6100000		0.45	0.014
			10300000	7080000		10300000	7080000		0.25	0
			5630000	28600000		5630000	28600000		0.26	0.0063
			15200000	14300000		15200000	14300000		0.48
			19600000	26400000		19600000	26400000		0.33	0.022
			8160000	16400000		8160000	16400000		0.34	0.03
			7860000	19000000		7860000	19000000		1.3	0.062
		B16F10
			15 mpi			2 hpi			24 hpi
			Total flux			Relative photon flux			Relative photon flux
			IgG	Ram6		IgG	Ram6		IgG	RAM6
			580000	2800000		0.42	1.72		0.095	0.037
			3200000	2900000		0.33	0.668		0.066	0.024
			2300000	2200000		0.33	0.3		0.036	0.033
			6200000	3800000		0.21	3.22		0.018	0.036
			5200000	10000000		0.48	0.32		0.036	0.014
			6200000	3300000		0.48	0.974		0.088	0.026
			6500000	11000000		0.23	0.211		0.023	0.014
	Figure 2f										Figure 2g
			4T1										B16F10
				% arrested cells										% arrested cells
				Total adhesion			Stable adhesion							Total adhesion			Stable adhesion
				cPPP	cPRP		cPPP	cPRP						cPPP	cPRP		cPPP	cPRP
				0*	20		0*	100						66.6667	100		50	26.3158
				90	100		33.3333	100						100	100		100	75
				100*	100		100*	100*						100	94.1176		85.7143	62.5
				75	100		33.3333	100						100	72.7273		50	50
				85.7143	100		83.3333	54.5455						100	100		62.5	87.5
				85.7143	100*		16.6667	100*						70	100		85.7143	66.6667
				100	100		50	100						100	100		66.6667	44.4444
				100	21.4286		54.5455	100						100	100		100	50
				16.9231	87.5		54.5455	57.1429						100	100		55.5556	55.5556
				100	75.7576		66.6667	36						100	100		42.8571	100
				100	40		83.3333	100						40	100		50	75
				70	50		57.1429	100						100	100		60	100
				66.6667	100		50	66.6667						100	100		66.6667	100
				100	100		91.6667	83.3333							100			50
				100	100		61.1111	90.9091							100			25
				86.9565	100*		20	100*							100			100
				100	100		85.7143	45.4545							75			100
				100	100		44.4444	40							100			40
				100	100		25	100							62.5			60
				100	100		50	100							100
				100			72.7273
				100	100		60	50
					100*			100*
					100			81.8182
	Figure 2i
			15 min
			volume aggregate/cell vol uM3			number aggregate/cell
			4T1 IgG	B16F10 IgG		4T1 IgG	B16F10 IgG
			1.69842	0		1	0
			1.23167	0.96812		1.66667	1.66667
			2.65793	1.52488		7	2
			1.45359	1.04096		3	0
			1.9235	0.71495		3	0
			1.70782			1
			1.354	1.67444		2	4
			2.16353	2.49165		4	1.5
			1.51019	0.08794		3.33333	1
			2.24441	4.07798		2	1
			0.80886	2.7545		1	1.5
			2.45344	1.39027		3	1.33333
				0.31213			7
				0.0682			1
				0.02816			4
			1.51531	1.9841		2	2
			2.15404	0.66754		1.5	2.33333
			0.60689	3.669		4	1.4
			0.55935	0.00508		2	1
			1.72916	2.93034		5.5	3
			1.57749	0		3.33333	0
			0.43357	0.74753		1.5	1.33333
			0.48719	0.04017		4	1
			1.47288	0.67323		1.5	0.5
			0.59108	0.03639		1	1
			1.04919	0.07362		4.5	3
			1.52626	0.23692		5	2
			0.60685	0.04437		6	1
				0.97745			1.5
	Figure 2j
			2h
			volume aggregate/cell vol uM3			number aggregate/cell
			4T1 IgG	B16 IgG		4T1 IgG	B16 IgG
			0.91156	3.58392		3	1.6
			0.35107	2.14229		2.5	4
			0.57038	2.02099		2	1
			1.13405	0.42275		1.5	2
			1.2237	0.74097		4	1
			0.64634	2.61552		2	2.5
			0.29082	2.37767		1.33333	1
				1.9624			4
			0.5664	2.20806		2	2
			0.78964	3.3653		3	2
			0.14256	2.63442		3	2.5
			1.6806	0.66476		2	2.5
			2.33938	1.96214		0.833333	0.714286
			5.1973	1.8979		3	0.8
			0.50121	1.90311		4	0.8
			0.2346	1.91656		3	1
			0.96329	0.71096		1	2
			0.05496	1.17362		1	3
			1.20559	2.2423		2.33333	2
			1.31688	0.97727		4	1
			2.04479	1.33453		2	2
			0.92311	0.36208		3	2
			0.22605	1.48499		3	1
			1.9582	0.37246		1	5
			1.64564	0.5201		0.5	4
			0.95119	0.06158		1	1
			2.01931	1.34195		0.5	2.5

## Sheet: Figure 3
	Figure 3b
			4T1		Platelets count
				Time in days	IgG												GPIb
				-3	410	778	640	650	356	830	620	1096	1098	1130	1356	1144	1036	816	492	884	752	460	968	738	1162	1180	1002	1056
				-1	494	1154	1036	344	896	894	766	392	1256	1364	1370	1304	54	36	40	32	26	42	40	46	54	70	64	88
				1	746	980	448	814	1018	872	1442	918	1128	1150	1306	872		52	38	166	50	54	38	48		112	90	214
				6	972	1024	762	1110	936	1008	1098	592						472	548	336	560	606	448	220
				13	736	488	446	720	478	292	1352	720						1456	826	540	1568	1496	1348	1544
			B16F10	Time in days	IgG												GPIb
				-3	998	1080	1036	1066	1094	938	1156	960	932	846	1052	943.333	1138	854	898	1108	969	1034	942	856	960	926	912	932.667
				-1	1060	1228	1044	878	982	946	1216	928	882	744	110	1138	96	80	104	80	72	90	66	74	96	110	68	99
				1	934	922	948	852	1000	970	1026	962	910	664	454	1136	76	84	86	60	72	90	66	74	152	144	142	182
				6	842	1040	1134	968	1132	994	1160	1158	828	928	1344	998	630	654	776	658	506	518	930	910	992	684	534	848
				13	1116	1240	1060	896	1014	1260	1152	1060	1064	970	1188	1300	1246	1312	1204	1222	1184	1438	1170	1178	1084	776	1160	1206
	Figure 3c
		4T1	Relative Photon Flux
			IgG							RAM6
			0	1	3	7	10	14		0	1	3	7	10	14	Time in days
			1	0.023	0.0054	0.21	4.4	57		1
			1	0.046	0.031	6.1	44	490		1	0.00689	0.00801	0.0123	0.0192	0.0666
			1	0.051	0.088	11	27	6		1	0.0316	0.038	0.118	0.448	0.783
			1	0.03	0.053	2.2	16	250		1	0.0286	0.0526	0.596	3.21	0.105
			1	0.097	0.79	23	160	1400		1	0.0136	0.0149	0.0218	0.0545	0.438
			1	0.033	0.1	3.1	38	28		1	0.0192	0.0237	0.0761	0.15	0.592
			1	0.16	0.36	5.5	2.8	150		1	0.0185	0.0221	0.0786	0.261	1.51
			1	0.026	0.069	0.97	16	0.27		1	0.011	0.0119	0.0204	0.0314	0.141
			1	0.48	4.7	110	670	1900		1
			1	0.33	4.3	3.6	670			1	0.0224	0.103	4.4	24.6	137
			1	0.34	2.4	77	510	3500		1	0.0303	0.165	12.9	9.61	115
			1	1.3	10	290	2400			1	0.0622	0.243	5.51	26.5	77.9
		B16F10	Relative Photon Flux
			IgG							RAM6
			0	1	3	7	10	14		0	1	3	7	10	14	Time in days
			1	0.02	0.02	0.049	0.045	0.727		1	0.007	0.009	0.011	0.004	0.317
			1	0.008	0.023	0.027	0.31	2.849		1	0.001	0.004	0.021	0.191	0.939
			1	0.007	0.024	0.061	0.129	1.03		1	0.001	0.002	0.023	0.005	0.103
			1	0.02	0.013	0.011	1.033	3.796		1	0.005	0.006	0.011	0.004	0.594
			1	0.012	0.017	0.053	0.3	3.824		1	0.004	0.038	0.006	0.025	0.041
			1	0.007	0.009	0.082	0.081	0.253		1	0.004	0.013	0.013	0.162	0.739
			1	0.007	0.012	0.084	0.343	2.262		1	0.002	0.005	0.008	0.058	0.241
			1	0.008	0.013	0.02	0.116	2.63		1	0.005	0.033	0.003	0.091	0.033
			1	0.018	0.026	0.17	0.388	2.95		1	0.036	0.034	0.184	0.606	1.265
			1	0.036	0.074	0.342	0.688	2.801		1	0.014	0.041	0.172	0.72	2.59
			1	0.088	0.086	0.836	2.233	12.612		1	0.026	0.022	0.027	0.097	0.713
			1	0.023	0.016	0.154	0.365	2.118		1	0.014	0.029	0.255	0.385	1.475
	Figure 3d
		4T1	15mpi			7dpi			14dpi
			Total photon flux (p/s)			Relative photon flux (p/s)			Relative photon flux (p/s)
			IgG	RAM6		IgG	RAM6		IgG	RAM6
			3800000	4700000		0.21			57
			15000000	10000000		6.1	0.0123		490	0.0666
			4300000	2300000		11	0.118		6	0.783
			5900000	2900000		2.2	0.596		250	0.105
			5300000	5600000		23	0.0218		1400	0.438
			7600000	3400000		3.1	0.0761		28	0.592
			2700000	3400000		5.5	0.0786		150	1.51
			8100000	4700000		0.97	0.0204		0.27	0.141
			15240000	14260000		110			1900
			19590000	26430000		3.6	4.4			137
			8160000	16360000		77	12.9		3500	115
			7864000	19000000		290	5.51			77.9
		B16F10	15mpi			7dpi			14dpi
			IgG	RAM6		IgG	RAM6		IgG	RAM6
			Total photon flux (p/s)			Relative photon flux (p/s)			Relative photon flux (p/s)
			2400000	5300000		0.049	0.011		0.727	0.317
			5000000	12000000		0.027	0.021		2.849	0.939
			15000000	16000000		0.061	0.023		1.03	0.103
			8500000	6700000		0.011	0.011		3.796	0.594
			3900000	5800000		0.053	0.006		3.824	0.041
			4100000	7900000		0.082	0.013		0.253	0.739
			10000000	19000000		0.084	0.008		2.262	0.241
			8000000	6200000		0.02	0.003		2.63	0.033
			6200000	3800000		0.17	0.184		2.95	1.265
			5200000	10000000		0.342	0.172		2.801	2.59
			6200000	3300000		0.836	0.027		12.612	0.713
			6500000	11000000		0.154	0.255		2.118	1.475
	Figure 3e
		foci number			foci size/lung (10^3)
		IgG2a	RAM6		IgG2a	RAM6
		29	17		3.84955	5.57688
		39	16		5.60903	4.46969
		83	5		4.7836	7.2378
		163	18		5.81453	6.74211
		38	3		5.17024	0.767667
		15	14		4.9462	9.01343
		99	11		4.82751	6.32636
		55	3		4.1564	7.04833
		76	52		1.69072	2.64094
		66	182		1.89512	1.88333
		265	14		1.28924	2.24414
		67	34		1.28304	1.17662
	Figure 3h
				n Ki67+ cells/met area *10^-3
				4T1 IgG2a	4T1 RAM6	B16 IgG2a	B16 RAM6
				1.488		1.37	0.594725
				2.787		0.937	0.858262
				2.149		1.188	2.19713
				3.379		1.208	0.406312
				2.013		0.928	1.21894
				1.509		1.196	0.889514
				0		1.485	0.693765
				1.35	0.39	2.46	0.662241
				1.16	0.44	0.921	1.25012
				0.2	0.27	1.453	0.442437
				0.83	0.47	1.408	0.535249
				0.81	0.61	1.915	0.778661
				1.07	0.91	0.95	0.388793
				0.36	0.21	0.75	0.773622
				0.67	0.23	1.143	1.18079
				0.72	0.15	1.313	0.397302
				0.31	0.08	1.653	1.61449
				0.15	0.21	1.526	1.77965
				0.25	0.29	1.257	0.981248
				0.32		0.607	0.00144945
				0.35		0.969	1.8078
				0.13		0.834	0.492311
				0.19		0.905	1.40741
				0.14		0.938	1.05025
				0.14		0.75	0.698835
				0.06		1.427
				0.04
				0.32		1.293	0.660059
						1.485	0.330029
				3.417	1.63823	2.89	0.560183
				1.582		2.72	0.933639
				2.008	1.76789	1.376	0.410249
				1.451		3.159	0.546998
				1.472	1.23062	1.431	1.89781
				2.022	1.22933	1.762	1.57134
				0.772	1.21194	1.951	1.84017
				2.171	1.83787	1.525	2.02386
				3.951		3.134	1.41023
				1.494	1.96864	2.233	2.0212
					1.78081	2.898	1.73421
						2.801	1.62723
				0.493	2.37892	1.598	0.934397
				0.138	2.4473	1.922	1.74787
				0.118		1.62	1.86058
				0.555	2.40537	1.151	1.1523
				0.687	3.39672	1.921	1.14343
				0.615	2.71244	1.067	1.21489
				0.581		1.142
				0.587		1.574
				0.627
				0.522
				0.853
				0.664
				0.469
				0.239
				0.563
				0.313
				0.498
				0.461
				1.017
				0.72
	Figure 3k
		4T1		N CD45+ TCs/met area (10^-3)		Total		Extra		Intra
						IgG2a	RAM6	IgG2a	RAM6	IgG2a	RAM6
						1.65949	7.48846	1.21696	6.55241	0.442531	0.936058
						0.292574	1.04505	0.23406	0	0.0585149	1.04505
						2.02033	2.05296	1.89138	1.88872	0.128957	0.164237
						0.942136	0.561432	0.700563	0.531883	0.241573	0.029549
						0.854728	1.02574	0.683782	1.02574	0.170946	0
						0.476405	0.903715	0.370537	0.903715	0.105868	0
						0.409937	0.690962	0.286956	0.609672	0.122981	0.0812896
						0.70174	0.552664	0.474706	0.422626	0.227033	0.130039
						1.02564	0.318647	0.779487	0.265539	0.246154	0.0531078
						0.658029	0.301099	0.508477	0.263462	0.149552	0.0376374
						0.708591	0.705931	0.386504	0.392184	0.322087	0.313747
						0.434389	0	0.251489	0	0.182901	0
						0.357068	7.00726	0.119023	1.8613	0.238045	5.14596
						0.975509	0.14492	0.856059	0.0966132	0.11945	0.0483066
						1.35728	0.0647066	1.25013	0.0566182	0.107154	0.00808832
						0.389872	10.4426	0.306328	6.48159	0.0835439	3.96097
						0.628037	2.60529	0.41064	1.86092	0.217397	0.744369
						0.820286	1.19048	0.732398	0.809523	0.0878878	0.380952
						1.16684	0.25489	0.965662	0.109239	0.20118	0.145651
						1.35848	2.15395	1.03884	0.46825	0.319643	1.6857
						1.07902	0.0971972	0.791279	0.0287992	0.287738	0.068398
						1.28634	0.641529	0.308721	0.226422	0.977618	0.415107
						0.981228	1.47886	0.545127	0.873873	0.436101	0.604989
						1.19218		0.420768		0.771409
						1.85419		0.99841		0.85578
						0.4014		0.4014		0
						0.557465		0.371643		0.185822
						1.8563		1.7016		0.154691
						2.93913		2.44927		0.489854
						2.7603		1.80612		0.954177
						3.11702		1.7618		1.35523
						0.836301		0.448018		0.388282
						1.41487		0.307581		1.10729
						0.740338		0.542915		0.197424
						1.01783		0.586025		0.431808
						0.279307		0.0931023		0.186205
						0.326521		0.261217		0.0653042
						0.385068		0.264734		0.120334
						1.76083		0.730101		1.03073
						1.86105		0.708973		1.15208
						2.22399		0.521248		1.70274
						0.815303		0.144943		0.67036
						1.22596		0.900705		0.325255
						1.16943		0.563833		0.605599
						0.768756		0.0732149		0.695542
						1.30613		0.998803		0.307324
						0.828817		0.427777		0.401041
						1.06092		0.375741		0.685174
		B16F10				Total		Extra		Intra
						IgG2a	GPIb	IgG2a	GPIb	IgG2a	GPIb
						1.30671	2.0948	0.871139	1.62178	0.435569	0.473019
						1.49895	0.644284	1.49895	0.483213	0	0.161071
						0.357389	0.253253	0.357389	0.202602	0	0.0506506
						3.91528	0.431331	3.35595	0.274484	0.559325	0.156848
						2.03782	0.368471	1.55052	0.234482	0.487305	0.133989
						1.19564	1.34011	1.02483	1.11676	0.170806	0.223351
						0.746521	1.19732	0.622101	1.06429	0.12442	0.133036
						0.784005	5.26662	0.686004	3.36819	0.0980006	1.89843
						0.679752		0.582644		0.0971074
						0.572873		0.381916		0.190958
						4.10969		4.10969		0
						1.38123		1.38123		0
						4.27957		3.56631		0.713262
						2.41623		1.6368		0.779427
						0.133517		0.106813		0.0267034
						5.73126		3.75137		1.97989
						1.58919		1.58919		0
						1.731		1.60736		0.123643
						1.20656		0.871408		0.335157
						1.28788		1.00791		0.279975
						4.15353		3.36985		0.783686
						0.773907	0.895931	0.773907	0.895931	0	0
						0.892242		0.892242		0
						0.466808	0.721604	0.389006	0.586303	0.0778013	0.135301
						0.354894		0.276029		0.0788653
						0.718347	0.302856	0.513105	0.151428	0.205242	0.151428
						0.0839932		0		0.0839932
						0.306433	0.330509	0.272385	0.289195	0.0340481	0.0413136
						0.162541		0.162541		0
						0.181895	1.09939	0.181895	0.68238	0	0.41701
						0.847847		0.174557		0.67329
						0.313352		0.313352		0
						0.414837		0.113137		0.3017
						0.0303518		0.0303518		0
						0.997077		0.569758		0.427319
						0.313155		0.130481		0.182674
						1.03561	1.2985	1.03561	0.985066	0.129452	0.31343
						0.866909		0.866909		0.31524
							0.375498		0.187749		0.187749
						1.28459		1.28459		0.56522
						0.48439	0.334186	0.48439	0.334186	0.220177	0
						0.427583		0.427583		0.0712639
						0.506375	0.800554	0.506375	0.686189		0.114365
						0.702771		0.702771		0.301188
						0.930856	1.10264	0.930856	0.630082	0.517142	0.472561
						1.04523		1.04523		0.190041
						1.33352	0.209932	1.33352	0.052483	0.190502	0.157449
						1.21703	0.718457	1.21703	0.359228	0.514899	0.359228

## Sheet: Figure 4
	Figure 4b
		4T1		Platelets count
			Time in days	IgG								RAM6
			-3	1120	1362	1342	1156	1284	1508	1268	1068	1222	1344	1242	1200	1300	1062	1092	1242
			-1	926	1034	1302	118	1124	1238	1136	1082	34	44	70	60	36	66	54	68
			1	1050	1178	1452	408	908	1172	1078	1178	60	66	48	54	58	66	86	124
			4	264	1260	1346	1400	778	1458	1060	1104	50	110	90	26	52	72	92	88
			8	704	1033.29	1436	866	1152	1095	998	982	54	56	66	56	44	56	50	66
			14	1002		552	800	780	680	712	1586	1586		1349		2088		1554	1686
		B16F10	Time in days	IgG																RAM6
			-3	848	1002	1044	974	1104	996	858	1012	850	1336	1126	908	1008	1026	1058	862	1198	946	832	956	1040	982	898	1044	1072	912	1114	1216	1110	1004	922	780
			-1	1536	1660	1504	1378	1716	1418	1072	708	1038	1150	1012	1064	712	1138	880	968	108	76	74	68	88	84	74	70	42	58	74	62	70		64	82
			1	1204	1056	970	1158	1200	1122	900	1042	694	186	952	750	786	740	926	966	114	122	100	128	222	132	146	148	78	96		54	44	50	110	80
			4	1300	1114	1207						694	186	952	750	786	740	926	966	156	140	148						78	96		54	44	50	110	80
			8	1152	1472	1492	1756	1194		1398		682	556	1070	848	832	576	904	844	98	92	90			80			34	78		60	50	84
			14		1402	1216	1276	1374				1022	1098	1202	1036	998	846	1286	528	142	132	278			1188			1698	1722		1402	1724
	Figure 4c
			Relative Photon Flux
		4T1	IgG									RAM6
			0	1	3	7	10	14	Time in days			0	1	3	7	10	14	Time in days
			1	0.1	1.6	8.1	37	270				1	0.016	0.018	0.22	1.9	9.9
			1	0.41	0.14	26	150	1200				1	0.029	0.032
			1	0.26	0.88	18	210	1500				1	0.052	0.036	0.37	3	18
			1	0.039	0.08	3.5	23	70				1	0.04	0.016
			1	0.14	0.34	34	130	1700				1	0.02	0.039	0.85	6.2	13
			1	0.22	0.79	18	190	1000				1	0.072	0.071	0.82	3.5	54
			1	0.28	2.3	58	340	3500				1	0.018	0.018	0.69	2.7	39
			1	0.21	1.1	25	170	1700				1	0.041	0.067	0.33	2.7	12
			Relative Photon Flux
		B16F10	IgG									RAM6
			0	1	3	7	10	14	Time in days			0	1	3	7	10	14	Time in days
			1	0.008	0.0093	0.022	0.059					1	0.011	0.011	0.0096	0.013	0.046
			1	0.02	0.033	0.16	1	2.5				1	0.0078	0.0029	0.0055	0.0094	0.014
			1	0.07	0.047	0.22	0.86	0.5				1	0.01	0.0091	0.01	0.011	0.036
			1	0.012	0.022	0.21	0.78	1.8				1	0.014	0.0083
			1	0.021	0.042	0.11	0.14	1.3				1	0.0055	0.0014	0.011	0.0028	0.0034
			1	0.026	0.027	0.22	1.5	1.5				1	0.0082	0.0053	0.0069	0.0082	0.014
			1	0.051	0.029	0.12	0.047	0.4				1	0.021	0.029	0.018
			1	0.035	0.056	0.23	0.31	0.8				1	0.005	0.0037	0.0032	0.004	0.0045
			1	0.005	0.084	0.01	2.3	0.79				1	0.0017	0.0036	0.0022	0.0022	0.002
			1	0.011	0.029	0.55	0.15	1				1	0.0057	0.011	0.0037	0.0012	0.0048
			1	0.008	0.02	0.11	0.2	0.59				1	0.0036
			1	0.0058	0.071	0.032	0.17	0.73				1	0.0052	0.043	0.0043	0.0043	0.0058
			1	0.0059	0.24	0.065	0.0038	0.48				1	0.0071	0.009	0.0036	0.027	0.0059
			1	0.0056	0.12	0.0014	0.17	0.17				1	0.0055	0.0093	0.05	0.0044	0.05
			1	0.016	0.19	0.16	0.095	0.67				1	0.0051	0.0044
			1	0.019	0.058	0.16	0.5	1.2				1	0.0075	0.0074
	Figure 4d
		4T1	Total photon flux			Relative photons flux			Relative photons flux
			15 mpi			7 dpi			14 dpi
			IgG	RAM6		IgG	RAM6		IgG	RAM6
			2400000	5900000		8.1	0.22		270	9.9
			4900000	6300000		26			1200
			4700000	2500000		18	0.37		1500	18
			6400000	2900000		3.5			70
			5000000	7700000		34	0.85		1700	13
			2000000	2200000		18	0.82		1000	54
			9700000	7300000		58	0.69		3500	39
			4300000	3700000		25	0.33		1700	12
		B16F10	Total photon flux			Relative photons flux			Relative photons flux
			15 mpi			7 dpi			14 dpi
			IgG	RAM6		IgG	RAM6		IgG	RAM6
			7500000	5600000		0.022	0.0096			0.046
			5100000	13000000		0.16	0.0055		2.5	0.014
			4500000	8000000		0.22	0.01		0.5	0.036
			10000000	6100000		0.21			1.8
			6300000	23000000		0.11	0.011		1.3	0.0034
			3600000	11000000		0.22	0.0069		1.5	0.014
			3000000	5300000		0.12	0.018		0.4
			7700000	21000000		0.23	0.0032		0.8	0.0045
			6300000	14000000		0.01	0.0022		0.79	0.002
			4800000	7100000		0.55	0.0037		1	0.0048
			5400000	3200000		0.11			0.59
			6500000	5500000		0.032	0.0043		0.73	0.0058
			5300000	4500000		0.065	0.0036		0.48	0.0059
			13000000	7500000		0.0014	0.05		0.17	0.05
			3300000	13000000		0.16			0.67
			12000000	6000000		0.16			1.2
	Figure 4e
			nodules count				Foci size/lung (10^3)
			IgG	RAM6			IgG2a	RAM6
			45	0			3.41457	1.735
			138	3			3.41413	0.37
			87	0			5.13925	1.723
			60	2			2.82125	3.23
			37	0			3.86535
			31	3			1.52127
			169	0			2.062
			64	1			5.8471	0.461
			38	0			5.81329	6.297
			9	1			17.2534	0.37
			24	4			7.85919	4.2221
			15				5.12326
			87				4.6032

## Sheet: Figure 5 
	Figure 5b			Platelets count
			Time in days	IgG												RAM6
			-1	960	1150	1220	1114	824	1072	1028	906					998	1074	924	914	744	710	1054	1046
			1	760	908	534	686	834	678	742	772					746	766	820	710	586	416	822	776
			3	1064	1056	1182	822	1002	1080	988	1068					38	58	36	50	146	24	56	90
			6	1466	1272	1246	1154	884	1288	1142	1250					74	44	42	32	82		44	100
			8	1430	1196	1342	984	846	1236	1104	1188					14	82	32	14	16	32	34	56
			11	1100	1078	1242	932	878	754	1096	1098					60	96	28	22	174		32	476
			14	984	996	1102	932	882	934	924	984					345	166	58	48	740		432
	Figure 5c			Relative Photon flux
			Time in days	IgG																RAM6
			0	1	1	1	1	1	1	1	1	1	1	1	1	1	1	1	1	1	1	1	1	1	1	1	1	1	1	1	1	1	1	1	1
			1	0.015	0.067	0.082	0.0047	0.0041	0.019	0.075	0.005	0.027	0.011	0.013	0.022	0.0069	0.012	0.074	0.03	0.017	0.042	0.031	0.0095	0.014	0.0044	0.01	0.016	0.012	0.021	0.0043	0.015	0.019	0.066	0.015	0.048
			3	0.048	0.029	0.012	0.088	0.0084	0.011	0.0094	0.037	0.041	0.009	0.0089	0.038	0.068	0.11	0.11	0.043	0.084	0.033	0.027	0.0063	0.013	0.0027	0.013	0.0075	0.027	0.049	0.018	0.026	0.021	0.062	0.015	0.024
			7	0.47	0.33	0.025	0.56	0.11	0.14	0.03	0.36	0.046	0.38	0.21	0.038	1.1	1.9	0.18	0.31	0.19	0.63	0.15	0.077	0.07	0.0062	0.077	0.1	0.0044	0.15	0.039	0.082	0.035	0.13	0.033	0.34
			10	1.4	4.5	0.13	3.9	0.58	0.32	0.094	0.73	0.097	0.2	0.43	0.1	5.3	5.8	0.86	1.5	0.65	0.77	0.39	0.23	0.29	0.0086	0.22	0.3	1.6				0.53	0.44	0.12	0.92
			14	2.9	17	0.54	5.8	0.9	1.9	3.8	0.39	3.3	0.2	3.9	0.85	7.3	28	9.9	13	0.97	1.1	0.61	1.1	0.32		0.2		1.4					1.1	1.3	3.8
	Figure 5d
			Total photon flux			Relative photon flux
			15mpi			14dpi
			IgG	RAM6		IgG	RAM6
			26000000	7100000		2.9	0.97
			2200000	18000000		17	1.1
			7100000	13000000		0.54	0.61
			13000000	32000000		5.8	1.1
			23000000	9900000		0.9	0.32
			9200000	12000000		1.9
			9000000	22000000		3.8	0.2
			20000000	8100000		0.39
			1900000	4500000		3.3	1.4
			4200000	2400000		0.2
			17000000	4900000		3.9
			1600000	4100000		0.85
			3500000	3100000		7.3
			1200000	1000000		28	1.1
			1000000	3600000		9.9	1.3
			2500000	2800000		13	3.8
	Figure 5e
			number foci/lung				foci size/lung *10^3
		B16F10	IgG2a	RAM6			IgG2a	RAM6
			214	150			14.4935	7.5066
			115	264			8.03793	3.86432
			15	131
			195	206			7.45196	3.38298
			65	71			8.17226	6.30208
			58	100			5.59769	5.46406
			44	76			7.94661	2.76378
			142	33			8.79838	2.32876
			8	49			2.50325	2.57667
			47	139			4.93334	3.51944
			11				8.41654
			89				3.99499
			130				4.09121
			36				3.073
			88				3.54109
			198				4.39966
	Figure 5g			n Ki67+ cells/ tum area 10^-3
				IgG	GPIb
				0.539	1.01659
				0.961	0.619939
				1.297	0.0749707
				0.564	0.848439
				0.516	0.828854
				1.224	0.757504
				1.766	1.08854
				1.066	0.880469
				1.44	1.47166
				2.514	1.14551
				1.512
				1.427
				2.386
				2.285
				2.12
				1.217
				1.916
				0.186
				1.604
				1.199
				1.399
				2.425
				2.12
				1.809
				1.976
				1.395
				1.447
				0.94
				0
	Figure 5h
			single platelets/met area 10^-3				aggregates/met area 10^-3
			IgG	GPIb			IgG	GPIb
			2.75	0			2.75	0
			2.047	0			2.047	0
			1.102	0			1.102	0
			2.207	0.283			2.207	0
			0.798	0.907			0.798	0.0518
			0.188	0.802			0.188	0
			0.932	0.148			0.932	0
			0.508	0.0677			0.508	0.0677
			0.72	0.355			0.72	0
			1.214	0.123			1.214	0
			0.441	0.379			0.441	0.0631
			0.134	0			0.134	0
			0.632	0.179			0.632	0
			0.112	0.765			0.112	0
			0.889	0.718			0.889	0.0958
			0.895	0.51			0.895	0.127
			0.73	0.433			0.73	0.124
				0.268				0
				0.28				0
				0.0429				0
				0.27				0
	Figure 5i		N CD45+ cells/met area (10^-3)
			Total		Extra		Intra
			IgG	GPIb	IgG	GPIb	IgG	GPIb
			0.879025	1.78403	0.672196	0.866528	0.20683	0.9175
			0.813393	0.762631	0.305022	0.457579	0.50837	0.305052
			1.20355	1.48848	0.782305	0.883783	0.421241	0.604693
			0.806898	0.371581	0.605174	0	0.201725	0.371581
			0.84832	1.65025	0.84832	1.4561	0	0.194147
			0.989533	0.640925	0.219896	0.46289	0.769637	0.178035
			1.42669	0.646381	0.570675	0.430921	0.856013	0.21546
			1.34849	0.430733	0.449497	0.430733	0.898993	0
			0.123038	0.64552	0.123038	0.40345	0	0.24207
			0.494183	0.45066	0.423585	0.415994	0.0705975	0.0346662
			1.26148	0.718715	0.608216	0.431229	0.653269	0.287486
			0.782351	0.444466	0.0372548	0.222233	0.745096	0.222233
			1.03189		0.184266		0.847625
			1.0293	0.0675208	0.257325	0.0675208	0.771974	0
			1.59977	0.0930734	1.17316	0.0930734	0.426605	0
			1.51327	0.252208	1.06489	0.252208	0.448377	0
			0.53288	0.345952	0.0968873	0.345952	0.435993	0
			0.669487	0.113331	0.535589	0.113331	0.133897	0
			0.745702	0.62837	0.542329	0.519088	0.203373	0.109282
			0.449159	0.75254	0.393014	0.0836155	0.0561449	0.668924
				0.399276		0.310548		0.0887281
				1.12622		0.844663		0.281554
				0.547304		0.547304		0
				0.0627003		0.0627003		0
				0.383727		0.287795		0.0959317
				0.751241		0.682947		0.0682947
				0.477457		0.33422		0.143237
				0.0464686		0.0464686		0
	Figure 5j			Volcano plot				DE terms				Z score
									RAM6				IgG				RAM6
				Log2 Fold Change	-Log10(q-value)			Blood circulation	-6.469			Sox6	1.48	0.84	0.08	-0.76	-1.11	-0.54
			ACAN	-9.04425	5.86			Myofibril assembly	-4.456			Sox11	0.63	1.36	0.6	-0.53	-1.02	-1.04
			MUP22	-8.69806	5.16			Regulation of muscle system process	-2.629			Tfap2a	-0.62	1.88	0.39	-0.62	-0.59	-0.45
			GM2792	-7.85969	3.22			Negative regulation of locomotion	-2.742			Myo7a	-0.41	1.99	-0.02	-0.69	-0.53	-0.34
			GM11632	-7.44256	3.41			Negative regulation of immune system process	-2.109			Thy1	-0.5	-0.59	-0.49	-0.15	-0.27	2.01
			ZFP708	-7.29916	3.39			Negative regulation of interleukin-6 production	-1.797			Trbc2	-0.46	-0.47	-0.53	-0.26	-0.31	2.03
			GM6878	-6.42806	2.64							Cd79b	-1.18	-0.38	-0.9	0.31	1.43	0.72
			GM13285	-6.42063	1.66							Ighg2b	-0.57	-0.81	-0.88	-0.19	0.89	1.55
			IGKV2-137	-6.28443	2.21							Bank1	-1.31	-0.65	-0.68	0.74	0.82	1.08
			IGHV6-3	-5.85783	1.34							Wdfy4	-0.6	-1.02	-0.96	0.31	1.11	1.16
			COL2A1	-5.52854	4.37
			MMD2	-5.51227	1.14
			SPO11	-4.71587	2.24
			VAT1L	-4.38673	1.87
			SNAP91	-4.28997	1.32
			RETN	-4.01778	4.23
			DIO2	-4.00728	3.96
			GM15922	-3.95359	1.63
			GRIN2B	-3.93649	1.29
			CTCFLOS	-3.92767	2.02
			CFD	-3.76778	10.9
			4930405G09RIK	-3.64781	1.5
			A530016L24RIK	-3.55438	2.64
			IGHG2B	-3.45094	2.89
			PTN	-3.43113	1.5
			CIDEC	-3.42992	5.16
			TBATA	-3.39194	1.23
			LCTL	-3.28246	2.32
			MYL1	-3.28216	3.36
			1110002E22RIK	-3.26381	2.34
			TRDN	-3.25018	1.66
			TMEM45B	-3.22428	2.69
			CAR3	-3.21887	1.07
			A430093F15RIK	-3.21321	1.29
			CKMT2	-3.20504	1.64
			HCN4	-3.19671	1.95
			EEF1A2	-3.17961	3.22
			MAPK10	-3.1208	2.57
			5830444F18RIK	-3.09391	2.22
			MYPN	-3.07237	1.22
			CACNA1G	-3.02063	2.37
			MYL7	-3.00674	3.22
			CHL1	-3.00127	2.32
			ADIPOQ	-2.99617	2.64
			GM36931	-2.98969	1.78
			TRBC2	-2.98159	2.02
			HBB-BS	-2.90547	4.38
			VIT	-2.89536	2.28
			HBA-A1	-2.88778	4.03
			KCNJ5	-2.87883	1.45
			APOL11B	-2.86075	2.84
			COL6A6	-2.79394	2.67
			SMYD1	-2.78084	1.77
			TRIM55	-2.77763	1.44
			SCN4B	-2.77404	1.66
			ADTRP	-2.76672	1.34
			PLIN1	-2.75366	2.72
			EBF3	-2.74153	1.63
			CSRP3	-2.72662	3.53
			TNNC1	-2.72423	4.43
			SLN	-2.72418	2.02
			COX8B	-2.72149	2.45
			KLHL31	-2.71675	1.1
			TBX20	-2.70805	2.59
			HBA-A2	-2.68977	3.93
			SLC17A7	-2.68096	1.01
			MYOZ2	-2.66117	1.77
			HBB-BT	-2.6354	4.43
			GM12295	-2.63125	1.62
			C230085N15RIK	-2.61848	2.22
			ACVR1C	-2.58698	2.28
			E430014B02RIK	-2.58197	1.22
			HRC	-2.57991	2.01
			EPHX2	-2.57928	1.69
			NSG2	-2.52922	2.14
			MYBPC3	-2.52271	1.92
			MHRT	-2.51821	1.01
			GM37248	-2.50366	1.5
			SOST	-2.50302	1.05
			GM37593	-2.49158	1.26
			SPTA1	-2.44867	1.15
			PNPLA3	-2.41843	1.47
			PAQR9	-2.40422	1.87
			CORIN	-2.38317	1.75
			ADAMTS19	-2.38013	1.19
			PTGER3	-2.36242	3.33
			CYP2E1	-2.35585	3.08
			RGS5	-2.33166	2.96
			HCAR1	-2.28094	1.67
			EBF2	-2.27885	1.63
			NAT8L	-2.2636	3.02
			IGHM	-2.24419	5.86
			LUM	-2.19131	2.51
			YBX2	-2.17869	1.52
			GREB1	-2.16487	1.34
			CD28	-2.15389	1.44
			AOC3	-2.14298	4.18
			THY1	-2.11723	1.63
			SLC2A4	-2.11662	2.64
			LDB3	-2.11467	2.18
			ACTC1	-2.11203	2.45
			XIRP2	-2.11126	2.34
			NRAP	-2.09969	1.75
			CADM3	-2.09679	1.56
			MIAT	-2.06939	1.15
			FNDC5	-2.06098	1.28
			CTNNA3	-2.03944	1.28
			LGALS12	-1.93286	2.39
			MYL4	-1.93097	1.66
			TNNT2	-1.91191	1.29
			THBS2	-1.89988	1.87
			GM29719	-1.88425	1.32
			SYP	-1.87618	3.22
			DRP2	-1.86644	1.22
			OBSCN	-1.85082	1.29
			MEG3	-1.84405	2.45
			PLIN4	-1.7876	4.38
			MLXIPL	-1.7779	3.1
			CD2	-1.77562	2
			TUBB1	-1.76246	1.06
			KCNA6	-1.76243	1.45
			IGF1	-1.71899	3.22
			NTRK2	-1.69622	3.41
			HSPB7	-1.69346	1.44
			GM45191	-1.68521	2.43
			GRAP2	-1.62637	1.7
			MRVI1	-1.61377	2.05
			SRL	-1.59219	1.38
			HTRA3	-1.58716	1.84
			HPCAL4	-1.57193	1.18
			SLC27A1	-1.55325	4.53
			CNTN2	-1.54895	1.11
			GM45244	-1.53847	1.57
			DCN	-1.52526	2.65
			TREML2	-1.50751	1.19
			BANK1	-1.48819	2.39
			PTPN22	-1.44702	2.38
			PRG4	-1.44275	1.04
			APOL6	-1.44031	1.32
			DNAH8	-1.40775	1.47
			CD22	-1.40071	1.16
			ACP5	-1.37177	1.36
			SLC28A2	-1.36836	1.77
			ACSL1	-1.36465	2.51
			SLC28A2B	-1.33012	1.33
			PDE3B	-1.30848	1.31
			H2-OB	-1.3037	1.73
			COL14A1	-1.28875	1.42
			IL27RA	-1.28547	1.69
			AI504432	-1.2672	1.23
			FNDC1	-1.23718	2.63
			F730311O21RIK	-1.23496	1.65
			IFI214	-1.23391	1.75
			MUC16	-1.22858	1.41
			GM42870	-1.21305	1.46
			CD79B	-1.20282	1.29
			FXYD3	-1.1952	1.29
			EMCN	-1.16441	1.33
			INSYN2B	-1.12037	1.5
			SEMA3D	-1.11135	1.47
			TNFRSF13B	-1.05148	1.02
			GM11346	-1.0191	1.01
			GM42892	-0.98567	1.69
			WNT5A	-0.962008	1.15
			ARHGAP4	-0.95498	1.2
			SYNPO2	-0.9507	1.14
			CD55	-0.949077	2.48
			GIMAP3	-0.941307	2.45
			DENND1C	-0.93426	1.88
			IGFBP5	-0.889818	1.26
			CXCL12	-0.859036	2.39
			SCN3B	-0.837387	1.95
			WDFY4	-0.755032	1.43
			FMNL2	0.700052	1.11
			DCTN1	0.709687	1.22
			SOX11	0.710012	1.01
			INPP5B	0.728676	1.36
			PLXNA1	0.745846	1.38
			B4GALT5	0.810286	1.14
			ARFGEF3	0.907254	2.52
			SOX6	0.938586	1.29
			DMXL2	1.05013	1.05
			NEK6	1.07313	1.33
			METTL21A	1.10246	1.56
			RPS12-PS3	1.21013	2.72
			TSPAN11	1.22065	1.36
			ATF3	1.25252	1.21
			POLD2	1.42818	1.32
			FKBP14	1.43842	2.63
			RPS3A3	1.43845	2.06
			CT010467.1	1.6033	1.36
			GM9864	1.70321	1.03
			GM42566	1.79084	1.12
			CUBN	1.81358	1.19
			MYO7A	1.86498	1.11
			ANKFN1	1.89365	1.73
			GM11127	1.91222	1.88
			HHIPL1	2.00818	1.64
			SLC1A2	2.04571	2.68
			TFAP2A	2.36042	1.06
			RIMS2	2.38848	2.45
			PDE11A	2.46758	2.5
			GSTA1	2.521	1.02
			GM12428	2.78871	1.43
			MIR6236	3.24388	3.31
			B230377A18RIK	3.81277	1.14
			GM26658	3.84809	1.26
			GM15564	4.87071	1.26
			NOL4	4.92334	2
			GM49364	6.60231	1.59
			GM49337	-6.86324	0.0518
			GM14832	-5.88621	0.952
			GM3234	-5.66533	0.782
			GM47433	-5.41382	0.419
			GM37984	-5.0562	0.643
			GM43443	-5.01616	0.712
			GM49510	-4.9275	0.858
			GYPA	-4.90707	0.574
			GM20036	-4.88662	0.626
			KRT15	-4.66006	0.327
			SNAP25	-4.6557	0.045
			LRRC3B	-4.5233	0.785
			IGHG3	-4.12682	0.998
			GM454	-4.10939	0.38
			GM48745	-3.95579	0.752
			SORCS1	-3.86009	0.513
			RIMS4	-3.82798	0.44
			GM11344	-3.73944	0.265
			OTOP1	-3.72393	0.975
			GM44874	-3.66237	0.305
			GM49278	-3.61137	0.201
			LSAMP	-3.57251	0.352
			UCP1	-3.56272	0.0321
			PCK1	-3.45888	0.352
			BPIFA1	-3.44941	0.0119
			ELAVL2	-3.43394	0.432
			DUSP15	-3.42708	0.049
			GM45667	-3.39083	0.344
			LTF	-3.34714	0.0419
			KRT5	-3.3358	0.404
			OLFR165	-3.20568	0.681
			ZFP936	-3.14763	0.765
			GM22478	-3.13983	0.118
			SNCG	-3.11485	0.716
			OLFR157	-3.11224	0.114
			GM17021	-3.10638	0.273
			SRRM4	-3.09148	0.584
			SPHKAP	-3.0683	0.998
			GM14342	-3.04233	0.00989
			MCPT4	-3.03194	0.15
			GM39323	-3.02049	0.697
			GM24059	-3.00647	0.175
			NEFM	-2.99613	4.28e-05
			GM8668	-2.9899	0.205
			CD5L	-2.9646	0.129
			IGSF1	-2.95853	0.659
			A730089K16RIK	-2.95531	0.102
			E230034D01RIK	-2.90746	0.422
			BC002189	-2.90678	0.435
			IFNZ	-2.89268	0.0335
			9130214F15RIK	-2.86945	0.069
			FABP4	-2.862	0.584
			CD3G	-2.81569	0.0502
			HIST1H4N	-2.81538	4.28e-05
			SSTR3	-2.78524	0.362
			GM9083	-2.78429	0.432
			GRID2	-2.78409	0.732
			H1F1	-2.77217	0.0717
			THRSP	-2.77202	0.584
			CYP2A5	-2.75278	0.394
			4930556H04RIK	-2.72631	0.358
			FAM163A	-2.72358	0.0842
			TREML1	-2.7191	0.16
			GPRIN1	-2.70385	0.108
			MRAP	-2.69107	0.0826
			CIDEA	-2.66716	0.0322
			GM3373	-2.65054	0.171
			THEMIS	-2.63269	0.249
			EFHD1	-2.61903	0.252
			C1QTNF9	-2.61754	0.681
			SMPX	-2.60303	0.918
			DUSP26	-2.60064	0.349
			GM12401	-2.59885	0.0574
			H1F5	-2.59651	4.28e-05
			GM3227	-2.5899	0.107
			GM5281	-2.58872	0.364
			CDH26	-2.58067	0.308
			CHRNA9	-2.55538	0.106
			FCNA	-2.55177	0.735
			GNG4	-2.5371	0.278
			CMA1	-2.53121	0.667
			IGLV1	-2.5282	0.0862
			GM45669	-2.5252	0.169
			MIR205HG	-2.50644	0.0268
			C130080G10RIK	-2.50473	0.348
			RIMBP2	-2.48958	0.166
			SCO2	-2.46993	0.0433
			FZD10OS	-2.46524	0.415
			COL11A1	-2.4616	4.28e-05
			GM8774	-2.44873	0.427
			1700015O11RIK	-2.44818	0.0123
			CAPN11	-2.44169	4.28e-05
			CD3D	-2.42298	0.965
			GM10451	-2.42192	0.654
			GM12319	-2.40471	0.144
			CYP4A12B	-2.40253	0.0618
			LEAP2	-2.39959	0.109
			TRDC	-2.39946	0.356
			RXRG	-2.39569	0.282
			ORM1	-2.38836	0.227
			GM7645	-2.35096	0.209
			HJV	-2.34276	0.327
			TAFA3	-2.34229	0.426
			GM45039	-2.33892	0.0435
			AU019990	-2.32438	0.0717
			SPTBN4	-2.32284	0.208
			CLNK	-2.31501	0.0939
			PPBP	-2.31312	0.915
			GM21738	-2.3048	0.0879
			DUOX2	-2.29054	0.163
			JAKMIP2	-2.2869	4.28e-05
			NGFR	-2.28486	0.308
			CHP2	-2.28384	0.481
			A330074K22RIK	-2.27986	0.476
			CEND1	-2.26753	0.21
			REG3G	-2.25265	4.28e-05
			GM7984	-2.25194	4.28e-05
			TIMD4	-2.23946	0.0862
			GM37469	-2.23516	0.697
			GM31251	-2.23497	0.0161
			CD4	-2.22311	0.932
			KLB	-2.22097	0.147
			BMP7	-2.21219	0.379
			PPP1R1A	-2.20912	0.476
			MYH6	-2.2049	0.252
			GM16863	-2.19853	0.00881
			DUXBL2	-2.18976	0.00177
			NEFL	-2.17994	4.28e-05
			GM42767	-2.17221	0.0188
			H2BC13	-2.16557	4.28e-05
			ZDBF2	-2.16555	0.448
			ADPRHL1	-2.16306	0.362
			SSPNOS	-2.16253	0.184
			GM2962	-2.1533	0.114
			IQSEC3	-2.14988	0.0135
			GM11497	-2.14899	0.0879
			BTNL9	-2.14336	0.752
			KCND2	-2.1431	0.244
			CYP2AB1	-2.14231	0.055
			TNR	-2.14168	0.363
			L3MBTL4	-2.13784	0.0842
			GM31243	-2.12872	0.122
			OXTR	-2.12186	0.0321
			RXFP1	-2.11813	0.965
			GM17077	-2.11698	0.00318
			COMP	-2.11065	0.16
			FHL2	-2.10726	0.121
			NUDC-PS1	-2.10472	4.28e-05
			GM9947	-2.08832	0.415
			GM47006	-2.07972	0.0384
			TDRD5	-2.06796	0.497
			FGF12	-2.06207	0.352
			4632433K11RIK	-2.06091	0.181
			GM16259	-2.05455	4.28e-05
			GM44936	-2.03245	0.0653
			UNC80	-2.02632	0.325
			CD96	-2.01725	0.485
			GM32817	-2.01305	0.118
			GM37199	-2.01191	0.0862
			GNASAS1	-2.00552	0.0398
			BC051142	-2.00469	0.415
			KCNQ2	-1.99915	0.0631
			GM48670	-1.99569	0.112
			LMOD2	-1.97971	0.823
			GM37180	-1.97846	0.0463
			SLC5A9	-1.97755	0.13
			GM37176	-1.97571	0.44
			GM24530	-1.9712	0.0645
			TNNI3K	-1.96528	0.112
			CLEC2G	-1.95927	0.0603
			GM47459	-1.95816	0.1
			GM48556	-1.95529	0.0259
			TTN	-1.9494	0.304
			GM26616	-1.94802	0.0465
			GM49130	-1.93579	0.141
			GM43070	-1.93245	0.0783
			GM30132	-1.92893	0.105
			MIRG	-1.9263	0.432
			SATB1	-1.92321	0.201
			ADIG	-1.91156	0.247
			STAC	-1.90675	0.0722
			GM13274	-1.90327	0.0472
			TENM3	-1.90218	0.932
			TMEM255B	-1.90038	0.0918
			IGHG2C	-1.89989	4.28e-05
			SNTG1	-1.89933	0.116
			GM47986	-1.88011	0.075
			GM15491	-1.87845	4.28e-05
			GM15228	-1.87813	4.28e-05
			GM43528	-1.86873	0.102
			LGI1	-1.86767	0.193
			GM11690	-1.86241	0.126
			TRP63	-1.86229	0.182
			GM3636	-1.85936	0.345
			SLC27A2	-1.85644	0.935
			ART1	-1.85315	0.265
			SUSD5	-1.85096	0.209
			2810408A11RIK	-1.84969	0.38
			GM10849	-1.84586	4.28e-05
			RGS7	-1.84427	0.232
			PDGFRL	-1.84186	0.98
			LAT	-1.84088	0.714
			IGKV1-117	-1.83539	4.28e-05
			GM10509	-1.83441	0.126
			SLC23A4	-1.83438	0.0449
			SYNPO2L	-1.83401	0.752
			SLC16A5	-1.83383	0.172
			GM16158	-1.82858	0.0159
			VMN2R-PS54	-1.82574	0.0614
			GM15409	-1.82507	4.28e-05
			HHIPL2	-1.82473	0.00259
			USF2-PS1	-1.82371	4.28e-05
			GM42918	-1.82332	0.101
			AW551984	-1.82284	0.0143
			A530053G22RIK	-1.82241	0.0463
			NGP	-1.81687	0.361
			MYBPHL	-1.81667	0.512
			H3C2	-1.80791	4.28e-05
			XLR4B	-1.79442	0.187
			TMEM182	-1.79109	0.528
			ART2B	-1.78849	0.323
			CACNA1B	-1.78811	0.0135
			1700087I21RIK	-1.78555	0.0615
			HCN3	-1.7852	0.105
			SLC9B1	-1.78479	0.38
			COL28A1	-1.77724	0.432
			CNTN4	-1.77159	4.28e-05
			GM38143	-1.76687	0.00809
			9230117E06RIK	-1.76612	0.116
			GM44503	-1.76595	4.28e-05
			CADM2	-1.76589	0.141
			VWA5B1	-1.76133	0.00349
			ALDH1B1	-1.76038	0.558
			TCAP	-1.76035	0.808
			GM37661	-1.7602	0.00259
			TAT	-1.7588	4.28e-05
			TGM3	-1.75126	0.199
			H4C11	-1.74933	0.265
			OPRM1	-1.7448	0.016
			APOD	-1.74398	0.324
			GM42679	-1.74107	0.0433
			SFRP4	-1.73815	0.055
			SERPINA7	-1.73403	0.0135
			NRXN3	-1.72783	0.0323
			OLFR481	-1.72646	0.0256
			SLC5A8	-1.72567	4.28e-05
			RLN3	-1.72322	4.28e-05
			NTRK1	-1.71831	4.28e-05
			GM43316	-1.71827	0.00882
			GM26528	-1.71784	0.106
			SYT3	-1.71618	0.161
			1700062C10RIK	-1.71518	0.0123
			CKM	-1.70769	0.182
			TUB	-1.70062	0.247
			GM28163	-1.69694	0.14
			GM37261	-1.69263	0.44
			CDKL1	-1.69021	0.413
			GM47438	-1.68961	0.143
			STAG3	-1.68677	0.0665
			4930469K13RIK	-1.68605	4.28e-05
			ARSI	-1.68358	0.112
			MZB1	-1.683	0.173
			GM38275	-1.68176	0.0308
			GM13483	-1.68165	0.0779
			SCIN	-1.68114	0.115
			GM10435	-1.68063	0.154
			FAM131B	-1.67593	0.0465
			GM8752	-1.67025	4.28e-05
			CAV3	-1.6669	0.172
			KCNA1	-1.66561	0.503
			GM43388	-1.66548	0.65
			GP9	-1.66447	0.055
			GM13595	-1.66329	0.0398
			GM42684	-1.66214	4.28e-05
			GM48713	-1.6592	0.0281
			GPX7	-1.65726	0.136
			GM16958	-1.65719	0.0717
			FAM205A2	-1.65463	4.28e-05
			FAM205A3	-1.65463	4.28e-05
			FBN2	-1.65357	0.252
			TNNI3	-1.65249	0.998
			GM16195	-1.65165	0.112
			GM16348	-1.64906	0.118
			PENK	-1.64883	0.498
			SKINT2	-1.64686	0.117
			6720482G16RIK	-1.64533	4.28e-05
			GM44746	-1.64158	0.0464
			GM44040	-1.64128	0.0918
			GM17169	-1.63957	4.28e-05
			ACP7	-1.63848	4.28e-05
			KCNC4	-1.63812	0.0308
			LY6D	-1.63503	0.143
			ALPK3	-1.63451	0.772
			3930402G23RIK	-1.63303	0.112
			PF4	-1.63164	0.705
			GM14455	-1.63153	4.28e-05
			ABCC8	-1.62872	0.0594
			TNF	-1.62382	0.0687
			GM14300	-1.62322	0.282
			GM20475	-1.62179	4.28e-05
			GM47266	-1.62162	4.28e-05
			GM24616	-1.62158	0.107
			FXYD2	-1.61963	4.28e-05
			ANKEF1	-1.61941	0.692
			GM42573	-1.61713	0.0016
			CACNA2D2	-1.61543	0.0953
			GM42517	-1.61227	0.0198
			GM19585	-1.61009	4.28e-05
			UCHL1	-1.60999	4.28e-05
			WIF1	-1.60758	0.0939
			SPATA5L1	-1.60751	4.28e-05
			EPHX3	-1.60628	0.0717
			TENM4	-1.60627	0.65
			SCGB3A1	-1.60071	4.28e-05
			2010320O07RIK	-1.59915	0.0123
			GM42838	-1.59908	4.28e-05
			FBXO27	-1.59852	0.126
			GM19582	-1.598	0.0794
			GM45837	-1.59785	4.28e-05
			3110080E11RIK	-1.59501	0.0159
			RET	-1.59458	0.184
			MPZ	-1.59362	0.513
			FCOR	-1.59225	4.28e-05
			PRXL2B	-1.59198	0.546
			GM49874	-1.59158	0.163
			3425401B19RIK	-1.59015	0.942
			VINAC1	-1.58855	4.28e-05
			CRIP3	-1.58782	0.0463
			KCNA5	-1.58762	0.102
			GM11168	-1.58724	4.28e-05
			MB	-1.58673	0.282
			AQP9	-1.58123	0.252
			1110002J07RIK	-1.57904	0.108
			AQP11	-1.5772	0.278
			RASAL1	-1.57456	0.035
			F930017D23RIK	-1.57203	4.28e-05
			GM48015	-1.56802	0.117
			BTNL2	-1.56658	0.0826
			IFIT1BL2	-1.56503	4.28e-05
			MYO18B	-1.5627	0.654
			H2AC12	-1.55972	4.28e-05
			GPD1	-1.55931	0.0435
			TRAC	-1.55571	0.0321
			GM43046	-1.55515	0.0389
			TRIM10	-1.55397	0.282
			XLR4A	-1.55174	4.28e-05
			VMN2R84	-1.55154	0.133
			GM17216	-1.55034	4.28e-05
			AHRR	-1.54928	0.122
			TBX18	-1.54844	0.0123
			SLFN14	-1.548	4.28e-05
			CASQ2	-1.54722	0.282
			GM5599	-1.54695	4.28e-05
			ANKS1B	-1.54115	0.094
			DYTN	-1.54109	0.00454
			GATA4	-1.53733	0.379
			IDO1	-1.53638	0.0398
			BPIFB1	-1.5355	4.28e-05
			PRRT2	-1.52811	4.28e-05
			GM26577	-1.52708	0.122
			NDRG4	-1.52419	0.415
			UCP3	-1.52224	0.294
			H60B	-1.52078	0.115
			ADRA1B	-1.51968	0.329
			DGAT2	-1.5192	0.481
			CAMK2A	-1.51762	0.401
			GM37042	-1.51324	4.28e-05
			KY	-1.51231	0.163
			GM15472	-1.51183	0.118
			GM49335	-1.50975	0.094
			GM10865	-1.50908	4.28e-05
			SLC6A4	-1.50837	0.0315
			XIRP1	-1.50733	0.118
			SH3BGR	-1.50716	0.643
			XLR	-1.50666	0.362
			UGT1A2	-1.50553	0.395
			ITM2A	-1.50245	0.0159
			GM13708	-1.50202	4.28e-05
			CRHR2	-1.50196	0.00809
			GM34280	-1.5006	0.0123
			LMTK3	-1.49766	0.0507
			ENDOU	-1.49762	0.296
			GM3531	-1.4937	0.00454
			LIPT2	-1.49347	0.0169
			GM43149	-1.49334	0.91
			GM11646	-1.49176	0.115
			GM43317	-1.49141	0.106
			GM18021	-1.48954	0.0232
			ACSBG1	-1.48637	0.0641
			GM16163	-1.48354	0.045
			NOTUMOS	-1.4789	4.28e-05
			GM20257	-1.47883	0.0868
			GM29093	-1.47882	4.28e-05
			GM28501	-1.47794	4.28e-05
			DSC2	-1.47787	0.205
			H2-EB2	-1.4767	0.0116
			3300005D01RIK	-1.47439	4.28e-05
			COL6A5	-1.47364	0.247
			CHGA	-1.47089	4.28e-05
			GM34006	-1.46958	0.114
			GCSAM	-1.46571	4.28e-05
			SBK3	-1.46444	4.28e-05
			GM17767	-1.46369	4.28e-05
			GPRIN2	-1.46315	0.0939
			DKK 2,00	-1.46277	0.0917
			EGLN3	-1.46163	0.434
			GM10552	-1.46104	0.0435
			GM32999	-1.46046	4.28e-05
			GM16845	-1.45937	0.0321
			ST8SIA6	-1.45906	0.209
			GM37219	-1.45906	0.0256
			TBXA2R	-1.45675	0.925
			MRGPRF	-1.45657	0.075
			ABCG4	-1.45579	4.28e-05
			TMEM151B	-1.45447	0.0123
			KIF5C	-1.45138	0.497
			GM44710	-1.45132	4.28e-05
			UNC79	-1.45002	4.28e-05
			MIR142HG	-1.44839	0.127
			CEMIP	-1.44767	0.21
			NCAM2	-1.44011	4.28e-05
			CXCL13	-1.43877	4.28e-05
			BRINP1	-1.4386	0.169
			GM49721	-1.43741	4.28e-05
			SFRP5	-1.43713	0.116
			GM6213	-1.43663	4.28e-05
			DLG2	-1.43652	0.428
			1700047K16RIK	-1.43585	0.0174
			CYTL1	-1.43544	0.105
			ADH7	-1.43473	0.086
			MYO16	-1.43269	0.293
			GM24146	-1.43256	0.0315
			RHOH	-1.43248	0.752
			4930554G24RIK	-1.43215	0.304
			6330562C20RIK	-1.43175	0.167
			GM18994	-1.43046	0.00966
			ADRA2A	-1.42962	4.28e-05
			SCARA3	-1.42921	0.985
			CILP	-1.42709	0.857
			GM44141	-1.42687	0.0842
			GM30211	-1.42652	0.28
			RASD1	-1.42318	0.12
			GM6746	-1.42303	4.28e-05
			ANKRD1	-1.42062	0.751
			RAB40B	-1.42003	0.17
			H1F10	-1.41927	4.28e-05
			CD209F	-1.41834	0.176
			P2RY10	-1.41779	0.476
			CNGA2	-1.41588	0.16
			GPR174	-1.41469	0.605
			SLAMF6	-1.41171	0.435
			KYNU	-1.41045	0.495
			TESPA1	-1.40958	0.358
			GM1043	-1.40682	0.513
			FABP3	-1.40625	0.403
			PLCXD3	-1.40281	0.556
			6330410L21RIK	-1.40073	4.28e-05
			TNFRSF8	-1.39994	4.28e-05
			GM44775	-1.39954	4.28e-05
			GM11522	-1.39742	4.28e-05
			GM16464	-1.39456	0.00349
			ACTN2	-1.39389	0.415
			ANKRD37	-1.39301	0.209
			GM5532	-1.3922	4.28e-05
			GM10118	-1.39213	0.0918
			CCR9	-1.38904	0.366
			GM44745	-1.389	0.341
			4930517J16RIK	-1.38782	0.155
			HRNR	-1.38756	4.28e-05
			SV2C	-1.38705	0.13
			GM48327	-1.38578	0.00349
			GM45652	-1.385	4.28e-05
			CDR1OS	-1.385	0.133
			HIST1H2BR	-1.38386	4.28e-05
			GM42942	-1.38337	4.28e-05
			GM45001	-1.37864	0.0243
			FHOD3	-1.37787	0.277
			GM6136	-1.3777	0.0321
			ISLR	-1.37735	0.892
			GM17853	-1.37607	4.28e-05
			SPNS3	-1.37561	0.317
			KLRA9	-1.37504	4.28e-05
			ALOX15	-1.37429	4.28e-05
			ADRA2B	-1.37298	4.28e-05
			FBLN2	-1.36915	0.965
			GM37144	-1.36898	0.101
			ELOVL6	-1.36871	0.38
			GM15860	-1.36825	4.28e-05
			ITGB8	-1.36778	0.676
			IGKV6-23	-1.36586	4.28e-05
			IGHD	-1.36195	0.934
			IFITM7	-1.35934	0.0615
			GM2805	-1.3583	4.28e-05
			GM12000	-1.35753	0.0536
			WFDC6A	-1.3556	4.28e-05
			PGAM2	-1.35533	0.308
			TWIST2	-1.35531	0.278
			CHRM3	-1.35489	0.427
			ERBB4	-1.35319	0.659
			GM13920	-1.35274	0.0465
			IL2RA	-1.35271	0.184
			IGLC3	-1.35152	0.107
			PTH1R	-1.35137	0.751
			GIMAP7	-1.3513	0.413
			PARM1	-1.35127	0.895
			GDF10	-1.3462	0.528
			GM10717	-1.34575	4.28e-05
			TNNT3	-1.34324	0.169
			CSMD3	-1.34281	4.28e-05
			GM3604	-1.34163	0.0384
			KCNB2	-1.34116	0.122
			CMYA5	-1.33783	0.422
			D5ERTD605E	-1.33766	4.28e-05
			4933424L21RIK	-1.33523	0.094
			GM37703	-1.3352	0.0321
			4930515G01RIK	-1.33512	4.28e-05
			TNFRSF13C	-1.33499	0.461
			2810442N19RIK	-1.33495	4.28e-05
			GM17396	-1.33412	0.199
			FOXC2	-1.33382	0.0106
			4930417O13RIK	-1.33274	4.28e-05
			RBM24	-1.33248	0.413
			IRGC1	-1.33131	4.28e-05
			IL22RA2	-1.3303	4.28e-05
			SELE	-1.3297	0.0542
			ZIM1	-1.32876	0.0472
			IFI27L2A	-1.32869	0.27
			DDC	-1.32723	0.045
			SHISA6	-1.32714	0.201
			KLHL4	-1.32631	0.245
			OLFR1505	-1.32612	0.173
			PCX	-1.32599	0.539
			RIAN	-1.3208	0.966
			VSTM2B	-1.31999	4.28e-05
			SCG5	-1.31988	4.28e-05
			ADGRG2	-1.31967	0.336
			FFAR1	-1.31781	0.283
			OLFR164	-1.31748	0.299
			GM1972	-1.3165	0.016
			GM15859	-1.31578	0.16
			DUSP27	-1.31529	0.00882
			GM34237	-1.31415	4.28e-05
			D430036J16RIK	-1.31231	4.28e-05
			GM27903	-1.3106	4.28e-05
			GM16238	-1.31004	0.0645
			DMRT2	-1.30752	4.28e-05
			H2-T-PS	-1.30623	0.0473
			GM15628	-1.30485	0.317
			4930596I21RIK	-1.30452	4.28e-05
			CYP2J13	-1.30437	0.0315
			A930002C04RIK	-1.30287	4.28e-05
			ELOVL2	-1.30116	4.28e-05
			OLFR105-PS	-1.29972	0.0472
			GM13919	-1.29965	0.508
			GM45693	-1.29941	0.00531
			CPNE7	-1.29741	0.0939
			1110025M09RIK	-1.29694	0.255
			PCNX2	-1.29365	0.0412
			RUNX2OS2	-1.29252	4.28e-05
			9330158H04RIK	-1.29046	0.293
			KCNT2	-1.2903	0.00727
			GM37402	-1.28964	0.0449
			SLC6A18	-1.28946	4.28e-05
			DLGAP1	-1.28758	4.28e-05
			NCMAP	-1.28746	0.045
			FBXW10	-1.28615	0.178
			GM34655	-1.28564	0.00685
			ITIH5	-1.28283	0.535
			GATA5OS	-1.2811	4.28e-05
			PGLYRP2	-1.28064	4.28e-05
			IGDCC4	-1.27999	0.109
			MND1	-1.27973	4.28e-05
			GM15990	-1.27936	0.0542
			GM16120	-1.27774	4.28e-05
			TRIM54	-1.27686	0.00989
			GM12970	-1.27593	0.0384
			GM42484	-1.27587	0.055
			GM36328	-1.27479	4.28e-05
			COL9A2	-1.27241	0.00933
			4833417C18RIK	-1.27228	0.0028
			GM13583	-1.27222	4.28e-05
			GM12766	-1.27041	4.28e-05
			GM6919	-1.26927	4.28e-05
			H2-OA	-1.26706	0.079
			PRAMEL5	-1.26614	4.28e-05
			PTPRT	-1.26591	0.044
			GM13562	-1.26484	4.28e-05
			TXLNB	-1.26469	0.169
			OIT3	-1.26049	4.28e-05
			GM22175	-1.26044	4.28e-05
			ME1	-1.25946	0.448
			PLN	-1.2583	0.339
			4930563J15RIK	-1.25733	4.28e-05
			IL9R	-1.25612	0.182
			GM49713	-1.25434	0.0986
			GM42690	-1.253	4.28e-05
			GM41138	-1.24833	4.28e-05
			FMN2	-1.24746	4.28e-05
			TRBC1	-1.24695	0.045
			CACNA2D3	-1.24687	0.0143
			2610024D14RIK	-1.2431	4.28e-05
			GM28410	-1.24197	4.28e-05
			CAPN6	-1.24014	4.28e-05
			ABCA13	-1.23971	0.045
			PADI1	-1.23923	4.28e-05
			ZFP354A	-1.23639	0.273
			TMEM221	-1.23552	0.127
			GM8189	-1.23469	4.28e-05
			KCNMB2	-1.23415	4.28e-05
			CPXM2	-1.23412	0.00553
			INAVA	-1.23313	4.28e-05
			CD226	-1.23213	4.28e-05
			SCARA5	-1.23194	0.73
			CR2	-1.2308	0.714
			GM20531	-1.22988	0.0159
			GM28041	-1.22883	4.28e-05
			A230001M10RIK	-1.22863	4.28e-05
			GM29394	-1.22837	4.28e-05
			4930570G19RIK	-1.22709	0.0129
			TRIM72	-1.22707	0.243
			MFAP5	-1.22677	0.798
			A630019I02RIK	-1.22573	4.28e-05
			ZFP456	-1.22416	0.282
			GM31812	-1.2235	4.28e-05
			GM12280	-1.22339	0.0421
			GM47411	-1.22259	0.0159
			EPHB2	-1.22162	0.823
			TIGIT	-1.22086	4.28e-05
			GM49659	-1.21999	4.28e-05
			GM42480	-1.21911	0.208
			GM43876	-1.21857	4.28e-05
			GZMB	-1.21827	4.28e-05
			GM15367	-1.21686	0.0465
			GM32687	-1.21684	0.349
			CELF6	-1.21543	4.28e-05
			OLFR803	-1.21472	0.416
			4930522L14RIK	-1.21262	0.823
			GM45745	-1.21186	0.169
			GM49596	-1.21129	4.28e-05
			GM48353	-1.21104	0.11
			ATCAY	-1.20967	0.0576
			HEATR9	-1.20891	4.28e-05
			G530011O06RIK	-1.20849	0.382
			GM48739	-1.20553	0.0411
			GM18255	-1.20517	4.28e-05
			SMARCA1	-1.20504	0.0538
			GM44418	-1.205	0.0308
			GM37011	-1.20417	4.28e-05
			1700015H07RIK	-1.20411	4.28e-05
			GM20544	-1.20215	0.044
			LRFN3	-1.20129	0.111
			SIGLECG	-1.20053	0.99
			GM17235	-1.2005	0.00882
			GM47345	-1.19789	4.28e-05
			RSPO4	-1.19699	4.28e-05
			BVES	-1.19656	0.00788
			SLC38A3	-1.19403	4.28e-05
			GNG3	-1.19289	4.28e-05
			LYPD2	-1.19175	0.00882
			FAM81B	-1.19119	4.28e-05
			AC123856.1	-1.19094	0.113
			IFI205	-1.19045	0.169
			ID4	-1.18847	0.278
			GM5447	-1.18775	4.28e-05
			TLR1	-1.18679	0.672
			RYR2	-1.18671	0.701
			HAND2OS1	-1.18578	0.427
			GM10447	-1.1841	4.28e-05
			HOXD8	-1.18298	4.28e-05
			PTPRN	-1.18229	0.0419
			GM26740	-1.18201	0.732
			GM37899	-1.18183	0.246
			PPM1J	-1.18177	0.232
			A330015K06RIK	-1.18175	4.28e-05
			MS4A4B	-1.181	0.448
			GBP10	-1.18001	4.28e-05
			FLNC	-1.17939	0.539
			LRMP	-1.17936	0.825
			D730044K07RIK	-1.1793	4.28e-05
			GM43910	-1.17781	0.16
			GM15931	-1.17715	4.28e-05
			GM48726	-1.17533	0.0722
			LRTM1	-1.17482	0.0259
			RNF152	-1.17473	0.751
			CD6	-1.17432	0.0998
			GM13577	-1.17411	4.28e-05
			GM45262	-1.17385	4.28e-05
			GM31462	-1.17102	4.28e-05
			PGLYRP1	-1.17066	0.035
			CCDC152	-1.1693	0.035
			BLK	-1.16926	0.352
			GRIA2	-1.1691	0.0187
			IGLC2	-1.16896	0.247
			LGI4	-1.16865	0.0594
			GM9869	-1.16795	0.0421
			KCNN4	-1.16778	0.171
			APOC1	-1.16433	0.114
			GM37534	-1.16409	0.317
			TOX	-1.16358	0.302
			PLXNB3	-1.16276	0.0135
			2200002D01RIK	-1.16208	0.185
			FASN	-1.16069	0.352
			GM16128	-1.16048	4.28e-05
			GM17949	-1.16031	0.0198
			AMER2	-1.15713	4.28e-05
			GM47654	-1.15683	4.28e-05
			NTRK3	-1.15577	0.292
			SPAG8	-1.15406	4.28e-05
			GM13212	-1.15361	0.0435
			GM6855	-1.1502	0.115
			MYB	-1.14958	0.117
			GM47504	-1.1494	4.28e-05
			GM49525	-1.14894	0.0451
			ITK	-1.14713	0.602
			GM49660	-1.14703	4.28e-05
			GM8818	-1.14698	0.185
			GM15612	-1.14646	0.0757
			A530076I17RIK	-1.14615	4.28e-05
			ART2A	-1.14603	0.0123
			GM39139	-1.14568	4.28e-05
			GM16573	-1.14442	0.121
			GM47666	-1.14424	4.28e-05
			NPAS4	-1.14281	4.28e-05
			CD52	-1.14217	0.0722
			GM45457	-1.14133	0.0507
			GM43903	-1.1406	4.28e-05
			GM38069	-1.14056	4.28e-05
			GM12335	-1.13941	4.28e-05
			GDF1	-1.13929	4.28e-05
			GM12161	-1.13929	4.28e-05
			FAM81A	-1.13847	0.0321
			CD209A	-1.13844	4.28e-05
			ADGRG5	-1.13818	0.122
			S100A2	-1.13685	0.631
			GM10646	-1.13474	4.28e-05
			D430001F17RIK	-1.13448	4.28e-05
			GM13179	-1.13366	4.28e-05
			GM2897	-1.1336	4.28e-05
			CD8B1	-1.13246	0.281
			GM16237	-1.13209	4.28e-05
			GM44760	-1.13097	4.28e-05
			PDK4	-1.12973	0.294
			GM43283	-1.12954	0.0614
			MIR218-1	-1.12942	4.28e-05
			2700038G22RIK	-1.1278	0.0615
			GM16976	-1.12756	0.0361
			GM5628	-1.12751	4.28e-05
			5730488B01RIK	-1.12707	0.209
			GM42736	-1.12668	0.0123
			GM15169	-1.12507	0.0163
			4930520M14RIK	-1.12422	0.0398
			SLC22A3	-1.123	0.49
			GM45508	-1.12289	4.28e-05
			GM12763	-1.12055	4.28e-05
			MMEL1	-1.12044	0.00318
			CPT1B	-1.11989	4.28e-05
			DLGAP5	-1.11981	0.159
			ADRB3	-1.11886	0.296
			RASGRP1	-1.11832	0.38
			ZFP820	-1.11742	0.16
			GM38105	-1.11569	0.00146
			A630014C17RIK	-1.11518	0.0433
			GZMA	-1.11508	0.0398
			SULT6B1	-1.11493	4.28e-05
			GM38227	-1.11376	4.28e-05
			H2-M10.2	-1.11337	4.28e-05
			GM47086	-1.11337	4.28e-05
			SLC14A1	-1.11287	0.0213
			4930594M22RIK	-1.11238	0.0206
			GM47502	-1.11201	4.28e-05
			SPDYA	-1.1116	4.28e-05
			ZFP808	-1.11007	0.0206
			MOB3A	-1.11004	0.0986
			GM16093	-1.10894	4.28e-05
			GM10602	-1.1085	0.349
			GM37124	-1.1076	0.0939
			LEFTY1	-1.10675	4.28e-05
			PRL2C3	-1.1066	0.055
			PPARG	-1.1065	0.432
			GM29112	-1.10623	0.0615
			WDR72	-1.10586	0.00553
			TSPAN32	-1.10496	0.432
			GLCCI1	-1.10451	0.805
			GM43490	-1.10447	0.118
			HIST1H2BQ	-1.10273	4.28e-05
			FAM169B	-1.10105	0.755
			GM17552	-1.10086	0.259
			GM47289	-1.10084	4.28e-05
			GM10851	-1.10081	0.101
			GM38391	-1.10004	0.378
			GM16310	-1.09904	4.28e-05
			GM12158	-1.09898	0.0998
			CLEC10A	-1.09828	0.476
			4632404M16RIK	-1.0965	4.28e-05
			GM15842	-1.0962	0.101
			MUC5B	-1.09569	4.28e-05
			LRRC2	-1.09535	0.094
			4930431P03RIK	-1.095	4.28e-05
			GM11636	-1.09428	4.28e-05
			GM44623	-1.09405	4.28e-05
			GM16331	-1.09379	4.28e-05
			ITGBL1	-1.09242	0.218
			GM29477	-1.09216	4.28e-05
			GM43320	-1.08997	4.28e-05
			GM28586	-1.08929	4.28e-05
			GM9889	-1.08845	4.28e-05
			SORBS2	-1.08842	0.798
			LRRC10	-1.08764	4.28e-05
			OLFR1535	-1.08762	0.0288
			APOBEC2	-1.08497	0.115
			ALPL	-1.08452	0.00349
			GM44735	-1.0832	4.28e-05
			CDH6	-1.08295	0.0106
			ACSM5	-1.08245	4.28e-05
			CD1D1	-1.08169	0.269
			GM17207	-1.08153	4.28e-05
			FRMD5	-1.081	0.0612
			GM42536	-1.08085	0.0268
			GM7741	-1.08021	4.28e-05
			DACT2	-1.07999	4.28e-05
			IGKC	-1.07813	4.28e-05
			GM31718	-1.0778	4.28e-05
			ZFP618	-1.0776	0.0918
			FAP	-1.07741	0.0861
			CD163L1	-1.07728	0.0056
			TMEM26	-1.07703	0.0939
			REEP2	-1.07649	0.182
			CCDC89	-1.07581	4.28e-05
			GM13784	-1.07515	4.28e-05
			GM47830	-1.07481	4.28e-05
			GM15856	-1.07449	4.28e-05
			KCNMA1	-1.07407	0.258
			GM10392	-1.07273	4.28e-05
			F630042J09RIK	-1.07263	0.0398
			PCSK1N	-1.0722	4.28e-05
			KLRC2	-1.06985	0.115
			NWD1	-1.06981	0.16
			ST8SIA1	-1.06957	0.134
			GM49392	-1.06865	4.28e-05
			ATG10	-1.06849	0.313
			GM37632	-1.06829	0.0656
			CDNF	-1.06819	0.122
			GM42473	-1.06796	4.28e-05
			FCHO1	-1.06755	0.119
			IL21R	-1.06723	0.21
			BCAS1	-1.06646	0.0594
			GM15408	-1.0663	4.28e-05
			TFF2	-1.06376	4.28e-05
			RHBG	-1.06326	4.28e-05
			GM42982	-1.06267	4.28e-05
			KCNJ3	-1.06234	4.28e-05
			D430041D05RIK	-1.06171	0.188
			NKG7	-1.0616	4.28e-05
			TXK	-1.06127	0.643
			XK	-1.06123	0.118
			GM44439	-1.06123	4.28e-05
			1810046K07RIK	-1.06122	4.28e-05
			A2ML1	-1.06042	4.28e-05
			KCNG2	-1.06024	0.0396
			GM21761	-1.05939	4.28e-05
			GM42879	-1.05934	0.0194
			GM13666	-1.05931	4.28e-05
			SBSPON	-1.05762	4.28e-05
			A930012L18RIK	-1.05716	0.116
			GM49059	-1.05689	4.28e-05
			HMCN2	-1.05666	0.214
			ERN 2,00	-1.05568	4.28e-05
			BC065403	-1.05551	4.28e-05
			HTR7	-1.05441	4.28e-05
			FAM162B	-1.05427	4.28e-05
			ATP1A3	-1.05416	0.569
			HMGB1-PS8	-1.05411	0.201
			RBFOX1	-1.0538	4.28e-05
			GM35585	-1.05271	4.28e-05
			SLC22A21	-1.05251	0.0656
			GM45204	-1.0518	4.28e-05
			GM5602	-1.0513	4.28e-05
			A630001G21RIK	-1.05095	0.163
			GM45184	-1.0507	4.28e-05
			NEFH	-1.04935	4.28e-05
			GM43319	-1.0493	4.28e-05
			ADGRD1	-1.04916	0.965
			LILRA5	-1.04861	0.006
			GM36535	-1.04833	4.28e-05
			KCNK12	-1.04813	4.28e-05
			OLFR17	-1.04707	4.28e-05
			ABCC2	-1.04572	4.28e-05
			GM10645	-1.0451	4.28e-05
			ZFP831	-1.04483	0.753
			AMY1	-1.04428	0.63
			XIST	-1.04295	4.28e-05
			2610011E03RIK	-1.04158	0.0323
			IGLC1	-1.04126	4.28e-05
			CYP1B1	-1.04071	0.426
			GM43765	-1.03937	4.28e-05
			VMN2R100	-1.03885	4.28e-05
			FRAS1	-1.03851	0.259
			PEX5L	-1.0385	4.28e-05
			GM44175	-1.03815	0.13
			GM43288	-1.03793	0.282
			GM5466	-1.03765	0.00782
			RUBCNL	-1.03544	0.501
			ANGPTL6	-1.03405	4.28e-05
			KIF1A	-1.03335	4.28e-05
			CLCN1	-1.03322	4.28e-05
			GM11722	-1.03265	4.28e-05
			KCNJ11	-1.03254	4.28e-05
			ATG9B	-1.03225	4.28e-05
			LGR6	-1.03212	0.209
			CD300LD3	-1.03156	4.28e-05
			GM49798	-1.03148	4.28e-05
			GM23054	-1.03147	4.28e-05
			OLFR133	-1.02912	4.28e-05
			NUSAP1	-1.02814	0.0433
			K230015D01RIK	-1.02681	4.28e-05
			A830018L16RIK	-1.02575	0.106
			PRRX1	-1.02566	0.975
			CSTDC2	-1.02493	4.28e-05
			DNAJC15	-1.02474	0.193
			GPR132	-1.02385	0.283
			MYH7B	-1.02338	4.28e-05
			CLEC3B	-1.02317	0.936
			COL19A1	-1.02249	4.28e-05
			SRPX	-1.02247	0.126
			NXNL2	-1.02165	0.0196
			9530036M11RIK	-1.02091	4.28e-05
			LY6H	-1.02054	0.363
			ESR1	-1.02006	0.281
			PGM5	-1.01962	0.955
			NCAM1	-1.01792	0.304
			GJC2	-1.01786	4.28e-05
			AKAP6	-1.01645	0.102
			RPL13-PS5	-1.016	4.28e-05
			GM45604	-1.01333	4.28e-05
			SLC25A1	-1.013	0.122
			STEAP4	-1.01124	0.323
			IGHV7-3	-1.01019	4.28e-05
			GM12709	-1.01019	4.28e-05
			FCGBP	-1.01011	0.169
			PRUNE2	-1.01006	4.28e-05
			NHLRC4	-1.00953	4.28e-05
			CHIL5	-1.00905	4.28e-05
			ADCYAP1R1	-1.00873	0.12
			GM42882	-1.00843	4.28e-05
			GM24724	-1.00838	0.0384
			ATP4A	-1.00748	4.28e-05
			GIMAP9	-1.00663	0.323
			GM7357	-1.00616	0.00646
			MLIP	-1.00598	0.0574
			SKINT3	-1.00595	4.28e-05
			TMEM252	-1.00591	0.0862
			GM43589	-1.00581	4.28e-05
			GGCT	-1.00553	0.324
			NUPR1L	-1.0054	0.0335
			GM15232	-1.00518	4.28e-05
			GM15711	-1.0051	0.206
			ARG1	-1.00487	4.28e-05
			GM32335	-1.00472	0.118
			KRT222	-1.00429	0.0138
			CLDN1	-1.00385	0.0656
			FAM171B	-1.00348	4.28e-05
			DNM1	-1.00262	0.628
			PI16	-1.00143	0.335
			ITGA11	-1.0008	0.0621
			KBTBD13	-1.00031	4.28e-05
			KCTD8	-0.999223	4.28e-05
			ENTPD2	-0.999157	0.16
			GM19938	-0.999041	4.28e-05
			GM47175	-0.997414	4.28e-05
			SELENBP2	-0.99677	0.0473
			NIPAL4	-0.996467	4.28e-05
			GM16026	-0.996249	4.28e-05
			GM35755	-0.996067	4.28e-05
			A130050O07RIK	-0.995764	0.0507
			GM39662	-0.99533	4.28e-05
			PDXP	-0.994346	0.0405
			SHC2	-0.993915	0.0594
			NFASC	-0.993593	4.28e-05
			GM14488	-0.993356	4.28e-05
			0610012D04RIK	-0.99274	4.28e-05
			GM31881	-0.990972	0.0465
			1600029O15RIK	-0.990335	4.28e-05
			TMEM150C	-0.990014	0.049
			GM49625	-0.989865	4.28e-05
			ZPBP	-0.989433	4.28e-05
			HAPLN1	-0.989191	4.28e-05
			GM5976	-0.98828	0.0717
			PRKAR2B	-0.988115	0.419
			GIPR	-0.987796	4.28e-05
			PCDHA12	-0.986781	4.28e-05
			SULT1D1	-0.98623	4.28e-05
			GM49524	-0.985567	0.0542
			FHAD1OS1	-0.984826	4.28e-05
			GM20111	-0.983318	4.28e-05
			GM15334	-0.982775	0.0256
			ACAT3	-0.982526	0.0536
			GM15411	-0.982338	0.282
			GM42496	-0.982337	0.00454
			GM35507	-0.981734	4.28e-05
			ADORA2A	-0.98061	0.0433
			GM4258	-0.979554	0.0398
			GM7807	-0.979167	4.28e-05
			GM15740	-0.978543	4.28e-05
			OTX1	-0.978486	4.28e-05
			GM37298	-0.978286	0.163
			GM22748	-0.97828	4.28e-05
			GM17194	-0.977668	4.28e-05
			GM48014	-0.977546	0.00177
			BC037032	-0.977393	0.11
			PNMAL2	-0.97716	0.0773
			GM49378	-0.975408	4.28e-05
			GM24685	-0.975197	4.28e-05
			GM45805	-0.974971	4.28e-05
			GM10371	-0.973527	4.28e-05
			GM42620	-0.973499	4.28e-05
			MYCN	-0.973363	0.00553
			GM47794	-0.973264	4.28e-05
			MGL2	-0.973179	0.119
			GM18649	-0.972327	4.28e-05
			GM42435	-0.972321	0.00646
			MSANTD1	-0.97211	0.0143
			SPIB	-0.970129	0.823
			LRRC17	-0.970015	0.143
			GM10566	-0.969907	4.28e-05
			GM28693	-0.969761	0.265
			FRMPD1	-0.969314	0.0398
			SLC35F1	-0.968484	4.28e-05
			GM12470	-0.968454	4.28e-05
			PRR33	-0.96767	0.546
			GM13375	-0.967631	0.0135
			COLEC11	-0.967571	4.28e-05
			NUDT7	-0.967549	0.333
			GM17509	-0.967073	4.28e-05
			GM7669	-0.966187	4.28e-05
			GM47665	-0.966093	0.282
			GNPNAT1	-0.966054	0.0939
			GM16008	-0.965464	0.118
			FMO6	-0.965288	4.28e-05
			GBP8	-0.965227	0.115
			GM38214	-0.964659	4.28e-05
			ADAMTSL3	-0.964622	0.672
			GM9242	-0.964521	4.28e-05
			GM43469	-0.964447	4.28e-05
			SMOC1	-0.964058	0.617
			GM45406	-0.962348	4.28e-05
			PRELID2	-0.961446	4.28e-05
			GM14062	-0.960983	4.28e-05
			GM42488	-0.960423	0.0435
			IL17F	-0.959241	4.28e-05
			GM10800	-0.958874	4.28e-05
			GM22270	-0.958632	4.28e-05
			SUSD3	-0.9583	4.28e-05
			GM11517	-0.957887	4.28e-05
			GM16260	-0.957142	4.28e-05
			CD69	-0.956858	0.437
			IKZF3	-0.95621	0.337
			GM15326	-0.955236	4.28e-05
			4933432I09RIK	-0.955074	4.28e-05
			MIR181A-1HG	-0.954355	0.0435
			GM19391	-0.95415	0.117
			ATP1B2	-0.95379	0.169
			OLFR64	-0.953582	4.28e-05
			GM44000	-0.953117	4.28e-05
			HOMER2	-0.952934	0.252
			KLHL38	-0.952759	0.0322
			SNPH	-0.95236	0.049
			BC024139	-0.952282	4.28e-05
			PRAMEL4	-0.952122	4.28e-05
			PLAAT3	-0.950949	0.92
			GM26805	-0.950277	0.0268
			RRAGB	-0.950061	0.0826
			GM28818	-0.950031	0.0488
			GM49275	-0.948816	4.28e-05
			B630019K06RIK	-0.948488	4.28e-05
			ALYREF2	-0.947401	4.28e-05
			GM36070	-0.946564	4.28e-05
			ZBTB3	-0.946492	0.126
			GM49703	-0.946031	4.28e-05
			LRP8OS2	-0.945922	4.28e-05
			KLRB1C	-0.945916	0.055
			MYL3	-0.945002	4.28e-05
			MYOM1	-0.944433	0.169
			PPP1R3B	-0.944042	0.0807
			SHF	-0.942842	0.0384
			ACACB	-0.942491	0.38
			GM47270	-0.942408	4.28e-05
			3830432H09RIK	-0.941916	0.0123
			VSNL1	-0.940328	0.0433
			GM28180	-0.938628	0.214
			GM38071	-0.938593	0.0108
			SCML4	-0.938002	0.327
			GM37842	-0.937824	4.28e-05
			CORO6	-0.937268	0.11
			GM42572	-0.937111	0.3
			STC2	-0.937103	0.0206
			GM4540	-0.937018	4.28e-05
			MYLK3	-0.936734	0.0433
			OLFR808	-0.936393	4.28e-05
			AU022754	-0.936236	4.28e-05
			CD5	-0.936148	4.28e-05
			NOX1	-0.935452	4.28e-05
			CCDC158	-0.935103	4.28e-05
			TEDDM1A	-0.934965	4.28e-05
			1810021B22RIK	-0.934766	4.28e-05
			GM15518	-0.933272	4.28e-05
			GM35618	-0.933251	4.28e-05
			POPDC2	-0.93324	0.0285
			LEF1	-0.932997	0.199
			GM3033	-0.932076	4.28e-05
			GM48530	-0.931973	4.28e-05
			C030005K06RIK	-0.931797	0.0384
			TACR1	-0.931668	0.0209
			P4HA3	-0.931603	4.28e-05
			AI467606	-0.930903	0.432
			GM3742	-0.930686	4.28e-05
			MYOM2	-0.930608	0.0939
			GM11712	-0.930414	4.28e-05
			GM16070	-0.930319	4.28e-05
			VMN1R13	-0.930301	4.28e-05
			GM6525	-0.930122	4.28e-05
			DCHS2	-0.93001	0.0767
			GFRA4	-0.929655	4.28e-05
			DGKG	-0.929539	0.0321
			4930518C09RIK	-0.929291	0.0455
			GM48293	-0.929063	4.28e-05
			TLCD2	-0.929012	4.28e-05
			HIST1H4M	-0.928932	0.102
			VMN2R29	-0.928787	0.045
			BRDT	-0.928775	0.0419
			A530040E14RIK	-0.928379	0.182
			GM15561	-0.928362	4.28e-05
			NPHS1	-0.926914	0.283
			GPR171	-0.926817	0.0918
			KCNH3	-0.926742	4.28e-05
			TUBB2B	-0.926711	0.435
			LAX1	-0.926577	0.201
			ALOX12	-0.926259	0.417
			SLC9A2	-0.92566	4.28e-05
			ERICH2	-0.923947	0.00177
			HTR2B	-0.923212	0.249
			1110018N20RIK	-0.921972	4.28e-05
			G530012D18RIK	-0.921967	4.28e-05
			OLFR477	-0.921958	0.045
			GM37536	-0.921434	0.823
			GM26854	-0.920986	4.28e-05
			GPAT3	-0.920047	0.0594
			IQANK1	-0.919973	0.118
			CXXC4	-0.91942	0.0123
			DLK2	-0.918962	4.28e-05
			TBC1D10C	-0.918703	0.407
			CLYBL	-0.918139	0.169
			GM39214	-0.917038	4.28e-05
			GM17809	-0.915592	0.155
			GM42478	-0.915307	0.0356
			GLP2R	-0.915075	0.00646
			FSD2	-0.915056	0.16
			GM47593	-0.915004	4.28e-05
			OLFR113	-0.91448	4.28e-05
			GM44946	-0.913974	4.28e-05
			GM36660	-0.913315	4.28e-05
			GM15738	-0.912019	0.068
			COQ8A	-0.91113	0.528
			CIB2	-0.910258	4.28e-05
			GM43829	-0.909863	4.28e-05
			PRR16	-0.909761	4.28e-05
			RTL1	-0.909617	0.0411
			TRIM43C	-0.909447	4.28e-05
			COX7A1	-0.908787	0.00882
			WFIKKN2	-0.908235	4.28e-05
			9130017K11RIK	-0.908179	0.0421
			GM10416	-0.907905	0.106
			GM43119	-0.905957	0.0429
			PPARGC1B	-0.905776	0.106
			ATP6V1B1	-0.904765	4.28e-05
			A430035B10RIK	-0.904692	4.28e-05
			CYP7B1	-0.902664	0.0423
			DEGS2	-0.901912	4.28e-05
			GM10320	-0.900039	4.28e-05
			PLA2G4A	-0.899566	0.176
			H4C12	-0.899564	4.28e-05
			ZFP600	-0.899421	4.28e-05
			CCDC166	-0.898837	0.0276
			GM16565	-0.898762	4.28e-05
			PLA2G2D	-0.897289	0.0918
			PDZD9	-0.897182	4.28e-05
			GM7791	-0.896581	4.28e-05
			GM20463	-0.895682	4.28e-05
			GM37363	-0.895532	4.28e-05
			RHBDL3	-0.895302	0.0641
			MYH7	-0.894782	0.0213
			ZNF41-PS	-0.893913	0.619
			IGHV3-6	-0.89353	4.28e-05
			GM10718	-0.893145	4.28e-05
			SLC13A3	-0.89285	4.28e-05
			PCSK6	-0.892267	0.265
			SMOC2	-0.891477	0.201
			BC016548	-0.891284	4.28e-05
			ATCAYOS	-0.890659	0.0269
			RHD	-0.890511	4.28e-05
			IL12RB2	-0.89008	4.28e-05
			GM14411	-0.889347	0.14
			HTRA4	-0.88875	4.28e-05
			GM47368	-0.887865	4.28e-05
			GM19951	-0.886581	0.0248
			GM23553	-0.885949	4.28e-05
			GM48334	-0.885613	4.28e-05
			GM15356	-0.88516	0.348
			GM6602	-0.884416	4.28e-05
			TNFRSF22	-0.884359	0.126
			GLB1L3	-0.883835	4.28e-05
			RORC	-0.883721	0.0405
			GM30648	-0.88363	4.28e-05
			SFRP1	-0.882196	0.247
			ZFP449	-0.881993	4.28e-05
			OLFR633	-0.881636	0.0159
			PPEF2	-0.88138	4.28e-05
			GM43686	-0.881125	4.28e-05
			RRAD	-0.880127	0.075
			GM2449	-0.880031	4.28e-05
			GM14703	-0.879609	4.28e-05
			ITGAD	-0.878287	4.28e-05
			GM5459	-0.876693	0.0159
			GM30489	-0.876447	4.28e-05
			LRRC39	-0.876347	0.00461
			SERPINA3G	-0.87576	0.049
			EPRN	-0.875397	4.28e-05
			TMEM120A	-0.874643	0.134
			GM4759	-0.874519	0.753
			GM38223	-0.873357	0.023
			GSTP3	-0.873327	4.28e-05
			PKHD1L1	-0.873317	0.584
			GM44331	-0.873181	4.28e-05
			RNF207	-0.871795	0.0717
			KCNJ8	-0.871162	0.121
			CCDC69	-0.870442	4.28e-05
			OGDHL	-0.870166	4.28e-05
			ARXES2	-0.869719	0.0826
			GM17910	-0.869332	4.28e-05
			HADHB	-0.869105	0.527
			LYNX1	-0.868283	0.556
			C2CD4B	-0.867507	4.28e-05
			GM43373	-0.867431	0.00933
			GM12064	-0.867402	4.28e-05
			6430571L13RIK	-0.86719	4.28e-05
			GM42969	-0.865723	4.28e-05
			GM6545	-0.865539	0.128
			TRMT10B	-0.864719	4.28e-05
			FAM110C	-0.864572	0.0421
			FCMR	-0.864182	0.00349
			NAT8F1	-0.864078	4.28e-05
			GM49607	-0.864012	4.28e-05
			GM5345	-0.863474	4.28e-05
			DNASE1L3	-0.862398	4.28e-05
			GM34294	-0.862071	0.0612
			GM30504	-0.862021	4.28e-05
			IL1RAPL1	-0.861612	4.28e-05
			ITGB7	-0.861358	0.905
			SPINK5	-0.861238	0.169
			4930423C22RIK	-0.86077	4.28e-05
			ZCCHC18	-0.860766	0.0159
			GM13314	-0.860133	4.28e-05
			XKR4	-0.859636	4.28e-05
			HNF1B	-0.859602	0.115
			MPC2	-0.859361	0.282
			CYSLTR2	-0.85915	4.28e-05
			FCRL1	-0.858168	0.045
			PTGFR	-0.85795	0.0421
			SLC36A2	-0.857797	0.434
			GM47481	-0.857762	4.28e-05
			GM47026	-0.857681	0.0135
			GM4767	-0.85765	4.28e-05
			GM6654	-0.856817	4.28e-05
			GM49674	-0.856307	4.28e-05
			ANGPTL1	-0.855773	0.0807
			GM37642	-0.855534	0.0792
			SLA2	-0.855348	0.0536
			DNAH2OS	-0.855244	4.28e-05
			A530030E21RIK	-0.85475	4.28e-05
			D830026I12RIK	-0.85468	0.0826
			BPGM	-0.854607	0.352
			YJEFN3	-0.853266	4.28e-05
			OLFR152	-0.852705	4.28e-05
			FER1L6	-0.852199	4.28e-05
			GM15530	-0.852093	0.0542
			KIF19A	-0.852037	0.0268
			BMP2	-0.851483	0.0783
			CD48	-0.851157	0.00431
			KLRI2	-0.851092	4.28e-05
			1700123M08RIK	-0.850071	4.28e-05
			PKD1L3	-0.84973	4.28e-05
			TRARG1	-0.849351	0.0321
			CHRNB3	-0.849249	4.28e-05
			UQCC3	-0.849208	0.229
			1700028K03RIK	-0.849145	4.28e-05
			TUBE1	-0.848789	4.28e-05
			CRB1	-0.848511	4.28e-05
			GM16069	-0.848199	4.28e-05
			GM18258	-0.847005	4.28e-05
			GM10248	-0.846666	4.28e-05
			BCL2A1D	-0.846188	4.28e-05
			CCL11	-0.846157	4.28e-05
			GM38699	-0.846142	4.28e-05
			BTLA	-0.845158	0.378
			NMRK2	-0.844159	0.045
			GM8145	-0.844011	4.28e-05
			GM48886	-0.843837	4.28e-05
			IPCEF1	-0.843785	0.0384
			GM2623	-0.843464	4.28e-05
			CAR7	-0.843261	0.00933
			CAMK4	-0.843084	0.352
			NXPH3	-0.842455	0.0206
			GLYCTK	-0.842332	4.28e-05
			UFSP1	-0.841394	0.00989
			KCND3	-0.841205	0.0102
			GM17088	-0.841138	0.00821
			SERPINA9	-0.840696	4.28e-05
			GM43289	-0.840532	4.28e-05
			PPFIA3	-0.840241	4.28e-05
			GM42987	-0.839832	4.28e-05
			GM47712	-0.83959	4.28e-05
			CD59A	-0.839393	0.308
			GM15638	-0.839149	4.28e-05
			BEND5	-0.838562	0.0123
			GM38351	-0.838138	0.0359
			GM2000	-0.837898	4.28e-05
			4930473H19RIK	-0.837796	4.28e-05
			GM13092	-0.837433	4.28e-05
			ZC3H12D	-0.837222	0.65
			PDE4DIP	-0.83689	0.278
			ZFP786	-0.836645	4.28e-05
			GM29417	-0.835954	4.28e-05
			CYP11A1	-0.835874	4.28e-05
			GM48898	-0.835594	4.28e-05
			GM12959	-0.835429	4.28e-05
			CD79A	-0.834747	0.293
			SERPINA3I	-0.83474	4.28e-05
			PNCK	-0.834492	4.28e-05
			OLFR459	-0.834074	4.28e-05
			SLC17A9	-0.833801	0.118
			GM44168	-0.833549	0.114
			GM44102	-0.833013	0.0433
			GM47971	-0.832252	4.28e-05
			PHYH	-0.831465	0.432
			FAM186A	-0.830746	4.28e-05
			GPC6	-0.830621	0.0861
			GM14584	-0.830433	4.28e-05
			SLC47A1	-0.829506	0.0101
			OLFR324	-0.828452	4.28e-05
			BCHE	-0.828381	0.0862
			GM16559	-0.827248	4.28e-05
			CD19	-0.826921	0.118
			ZFP423	-0.826896	0.0268
			FGFRL1	-0.826655	0.24
			GM29228	-0.82656	4.28e-05
			ASPN	-0.826399	0.0687
			ZFP607B	-0.82546	0.111
			GM42455	-0.825119	0.0571
			GM28119	-0.824788	4.28e-05
			AR	-0.824554	0.395
			ZSCAN30	-0.823487	4.28e-05
			GM26877	-0.823466	4.28e-05
			LAMA1	-0.823085	4.28e-05
			C330021F23RIK	-0.823014	4.28e-05
			A930030B08RIK	-0.82256	4.28e-05
			VMN2R-PS88	-0.822075	4.28e-05
			HNF1A	-0.821075	4.28e-05
			GM8369	-0.820149	0.169
			VMN2R96	-0.820109	4.28e-05
			1700003G18RIK	-0.819583	4.28e-05
			KCNMB1	-0.819514	0.107
			ATP8B5	-0.819368	4.28e-05
			FOXO6	-0.8192	4.28e-05
			C1QTNF3	-0.818604	4.28e-05
			SLC43A1	-0.817788	0.0056
			GM14379	-0.817633	4.28e-05
			OLFR1471	-0.817579	0.00667
			GM13133	-0.817124	4.28e-05
			ADAMTS5	-0.816389	0.308
			OLFR1277	-0.816241	0.148
			IRF4	-0.816092	0.0123
			OLFR809	-0.816042	4.28e-05
			GAD1-PS	-0.815452	4.28e-05
			GM44755	-0.814902	4.28e-05
			GM23094	-0.8147	4.28e-05
			GM9712	-0.813861	4.28e-05
			PRPS1	-0.813182	0.106
			GM6363	-0.812453	4.28e-05
			GM45264	-0.812328	4.28e-05
			PAPPA2	-0.812244	4.28e-05
			E130102H24RIK	-0.812198	0.00861
			KCNK3	-0.812044	0.0751
			GM48593	-0.811747	4.28e-05
			A230083N12RIK	-0.811732	0.116
			GM43703	-0.810794	4.28e-05
			HEPH	-0.810754	0.362
			GM34667	-0.810252	0.0972
			CASP1	-0.809743	0.12
			SCARNA6	-0.809589	0.169
			GM48336	-0.809319	0.00142
			SNORA73A	-0.80879	0.16
			KREMEN2	-0.808475	4.28e-05
			TCF7	-0.80829	0.0433
			DIPK2B	-0.807616	0.184
			CES2E	-0.80749	4.28e-05
			FAM169A	-0.807482	4.28e-05
			VMN1R75	-0.807247	4.28e-05
			ST6GALNAC5	-0.807191	0.0123
			IL2RB	-0.807179	0.18
			GM13333	-0.806807	4.28e-05
			GM44750	-0.806415	4.28e-05
			GM45872	-0.805803	4.28e-05
			PERM1	-0.805371	0.185
			GM12744	-0.804695	4.28e-05
			AKR1C19	-0.804588	0.0289
			PACSIN1	-0.804402	4.28e-05
			ACOT4	-0.803803	0.335
			GM16055	-0.803526	4.28e-05
			CCDC142OS	-0.803524	4.28e-05
			A530032D15RIK	-0.803392	4.28e-05
			STAC2	-0.803248	4.28e-05
			AKNAOS	-0.802715	4.28e-05
			GM48302	-0.80271	0.055
			TTLL13	-0.80225	4.28e-05
			1700028P14RIK	-0.802071	4.28e-05
			GM49953	-0.801987	4.28e-05
			ZFP729B	-0.801748	0.169
			GM13073	-0.801439	4.28e-05
			GM9754	-0.801304	0.045
			GM12122	-0.80129	4.28e-05
			GM19692	-0.800855	4.28e-05
			GYS2	-0.800716	4.28e-05
			SLC16A14	-0.800503	4.28e-05
			GM14762	-0.800024	4.28e-05
			HSF5	-0.79959	4.28e-05
			GM2396	-0.799415	4.28e-05
			KLRK1	-0.798785	0.184
			PCDHGA2	-0.798483	0.121
			GM49345	-0.797548	4.28e-05
			TRABD2B	-0.797211	0.689
			SOWAHB	-0.797129	4.28e-05
			CD200R1	-0.796679	4.28e-05
			GM13378	-0.796405	4.28e-05
			SLC2A12	-0.796178	0.0123
			SCN2B	-0.796142	0.049
			LRRC18	-0.794868	0.0288
			FGF14	-0.794127	4.28e-05
			PLATR10	-0.792921	0.044
			XRCC6	-0.792428	0.045
			OLFML2B	-0.792232	0.348
			GM43344	-0.79179	0.0271
			VMN1R-PS136	-0.791722	4.28e-05
			GM11737	-0.791383	4.28e-05
			GMNC	-0.790918	4.28e-05
			SAMD3	-0.79091	4.28e-05
			PRDM9	-0.790598	0.0463
			SYT2	-0.790502	0.143
			MYOCD	-0.790294	4.28e-05
			GM15575	-0.79029	0.0198
			GM21885	-0.789997	4.28e-05
			HOXB3OS	-0.789745	0.00133
			GM37340	-0.789734	4.28e-05
			MAN2C1OS	-0.788731	0.0896
			PFKFB1	-0.788559	0.045
			TMC5	-0.788388	4.28e-05
			OLFR1205	-0.788049	4.28e-05
			GM6583	-0.787899	4.28e-05
			GM48742	-0.78787	0.0335
			KMO	-0.787753	0.454
			GM48383	-0.787478	4.28e-05
			4930597L12RIK	-0.787435	4.28e-05
			SCD1	-0.787194	0.0359
			KLRA8	-0.787169	4.28e-05
			GM19001	-0.787081	4.28e-05
			GM42901	-0.786791	4.28e-05
			1190005I06RIK	-0.786658	4.28e-05
			A930001C03RIK	-0.786647	4.28e-05
			OLFR461	-0.786121	0.0624
			CD37	-0.785984	0.369
			CHPT1	-0.785957	0.415
			LHFPL5	-0.785709	4.28e-05
			GM16485	-0.785667	4.28e-05
			APOO	-0.785545	0.0359
			CLDN7	-0.785322	0.00139
			IGKV6-17	-0.785278	4.28e-05
			TPM2	-0.784865	0.0807
			GM49035	-0.784549	4.28e-05
			NQO1	-0.784318	4.28e-05
			GM14387	-0.784153	0.0143
			GM9320	-0.783773	4.28e-05
			GM18813	-0.783559	4.28e-05
			CX3CL1	-0.782854	0.115
			KLHL10	-0.782019	4.28e-05
			GM15835	-0.78191	4.28e-05
			9430053O09RIK	-0.781905	4.28e-05
			KCNF1	-0.781808	4.28e-05
			FPR1	-0.78127	4.28e-05
			GM4275	-0.780739	4.28e-05
			GM29114	-0.780642	4.28e-05
			TSPYL5	-0.780562	0.00667
			GM48738	-0.779865	4.28e-05
			GM18942	-0.779384	4.28e-05
			SHISAL1	-0.779177	4.28e-05
			PLA2G4E	-0.779149	4.28e-05
			GM43497	-0.778487	4.28e-05
			SUPT4B	-0.778443	4.28e-05
			CABCOCO1	-0.778172	4.28e-05
			A130071D04RIK	-0.777749	0.32
			GM12042	-0.777051	4.28e-05
			GM15066	-0.776289	4.28e-05
			GM13590	-0.77618	4.28e-05
			GM38384	-0.776123	0.0016
			RHOV	-0.775098	4.28e-05
			GM44649	-0.775072	0.044
			GDAP1	-0.77498	4.28e-05
			PGAP1	-0.774781	0.135
			CARNS1	-0.77449	0.105
			GM42647	-0.773853	4.28e-05
			GM44816	-0.773609	4.28e-05
			GM37477	-0.773062	4.28e-05
			OLFR1397-PS1	-0.772753	4.28e-05
			GM15645	-0.772667	4.28e-05
			GIMAP1OS	-0.772502	0.118
			D130019J16RIK	-0.772247	0.0161
			GM49498	-0.77155	4.28e-05
			DCDC5	-0.771197	0.0123
			CDH22	-0.770915	4.28e-05
			GM43012	-0.770902	4.28e-05
			GM28875	-0.770425	0.199
			TMPRSS9	-0.770404	4.28e-05
			GM48332	-0.770056	4.28e-05
			ADCY1	-0.770012	0.00461
			GM16210	-0.769804	4.28e-05
			GM42788	-0.769713	4.28e-05
			OSR2	-0.769634	4.28e-05
			GM12059	-0.769061	4.28e-05
			GM42717	-0.768564	0.0117
			COL6A4	-0.768365	4.28e-05
			EAF2	-0.768055	4.28e-05
			GM12925	-0.767425	4.28e-05
			TREH	-0.767386	4.28e-05
			GM2670	-0.767345	4.28e-05
			OLFR173	-0.766734	0.0624
			GM10829	-0.766532	4.28e-05
			PGR	-0.765666	0.0507
			LPL	-0.765119	0.544
			RHAG	-0.764778	4.28e-05
			GM37637	-0.764647	0.102
			ORM3	-0.764474	4.28e-05
			GM43627	-0.763784	4.28e-05
			KIF5A	-0.763345	4.28e-05
			GM49244	-0.763306	4.28e-05
			RINL	-0.763299	0.213
			FOLR2	-0.763259	4.28e-05
			GM24119	-0.762961	4.28e-05
			GM8995	-0.762449	0.965
			4930517O19RIK	-0.762209	4.28e-05
			4933427G23RIK	-0.761756	4.28e-05
			TRP53I11	-0.761526	0.276
			STC1	-0.761466	0.00287
			ME3	-0.76118	0.0969
			RASAL3	-0.761166	0.0317
			B4GALNT4	-0.761016	4.28e-05
			GM18961	-0.760369	4.28e-05
			GM47391	-0.760079	4.28e-05
			TIMP4	-0.759743	0.0671
			GM30671	-0.759396	4.28e-05
			HECTD2OS	-0.758756	0.0207
			SCAI	-0.758542	0.761
			GM16174	-0.757651	4.28e-05
			1810024B03RIK	-0.757643	0.0321
			IL5RA	-0.757295	0.185
			GM11513	-0.757089	4.28e-05
			GM44101	-0.75695	4.28e-05
			SMPD5	-0.755999	4.28e-05
			KLHL6	-0.755412	0.332
			GM26513	-0.755321	4.28e-05
			GM6610	-0.755138	4.28e-05
			GM15489	-0.75475	4.28e-05
			4930555A03RIK	-0.754713	4.28e-05
			BC001981	-0.754698	4.28e-05
			NAALADL2	-0.754269	0.12
			GM48442	-0.754235	4.28e-05
			GM17083	-0.754188	4.28e-05
			CPSF4L	-0.75396	0.0159
			GM37802	-0.753728	0.0405
			SNORA73B	-0.75369	0.0412
			SIDT1	-0.753518	0.0536
			GM37583	-0.752986	4.28e-05
			GM26992	-0.752577	4.28e-05
			GM42630	-0.751617	4.28e-05
			CTHRC1	-0.751148	4.28e-05
			C230066G23RIK	-0.75031	0.122
			GM28178	-0.750199	4.28e-05
			FCER2A	-0.750169	0.117
			GM43145	-0.749585	0.0123
			4930412F12RIK	-0.749513	4.28e-05
			ACOT6	-0.749364	0.0161
			LRAT	-0.748883	0.112
			9530052C20RIK	-0.748769	4.28e-05
			HUS1B	-0.748608	4.28e-05
			GM47283	-0.748421	0.0159
			GM9364	-0.746975	4.28e-05
			GM29383	-0.746686	4.28e-05
			4933400A11RIK	-0.745928	4.28e-05
			GCNT1	-0.745714	0.0317
			1810059H22RIK	-0.745706	0.317
			ABCA6	-0.745569	4.28e-05
			LRCH2	-0.745315	4.28e-05
			CALML3	-0.745157	4.28e-05
			FERMT1	-0.744907	4.28e-05
			4732463B04RIK	-0.744457	4.28e-05
			KRT10	-0.744339	4.28e-05
			STAP1	-0.7439	0.38
			ADORA1	-0.743475	0.0615
			UPK3B	-0.742999	0.367
			9530078K11RIK	-0.74272	4.28e-05
			9330159M07RIK	-0.742567	0.0477
			OSR1	-0.741533	4.28e-05
			SMKR-PS	-0.741353	4.28e-05
			PPP1R3C	-0.741183	0.12
			GFRA2	-0.741071	0.0953
			ZFP286	-0.740889	4.28e-05
			SERTAD4	-0.74029	4.28e-05
			GM15682	-0.740026	4.28e-05
			4930426D05RIK	-0.739851	4.28e-05
			GM45015	-0.739684	4.28e-05
			CELF4	-0.739441	0.0359
			RPL7A-PS9	-0.73865	4.28e-05
			CDO1	-0.738505	0.118
			TLR8	-0.738074	4.28e-05
			RAMP3	-0.737647	4.28e-05
			GM12480	-0.737464	4.28e-05
			ADAM5	-0.737339	4.28e-05
			FRF 5,00	-0.73724	0.0143
			INPP5J	-0.736773	4.28e-05
			GM47023	-0.736695	4.28e-05
			PLIN5	-0.736107	4.28e-05
			GM39318	-0.736086	4.28e-05
			TET1	-0.73521	0.201
			KCTD14	-0.734563	4.28e-05
			GM26692	-0.734477	4.28e-05
			UBE2N-PS1	-0.734288	4.28e-05
			RGS20	-0.733928	4.28e-05
			A530083M17RIK	-0.733713	0.221
			GPR141B	-0.733526	4.28e-05
			CYGB	-0.733331	0.278
[truncated: 21,082 more rows]

## Sheet: Figure 6 
	Figure 6b				Relative photon flux (p/s)
				AT3-L2
				Time in days	KO GPVI						Ctrl
				0	1	1	1	1	1	1	1	1	1	1	1	1
				1	0.0177	0.0162	0.0154	0.0753	0.0126	0.0365	0.00804	0.0114	0.011	0.0268	0.0172	0.0182
				3	0.0181	0.0737	0.0121	0.123	0.0377	0.0886	0.0729	0.0279	0.0373	0.0564	0.0383	0.0295
				7	0.202	1.27	1.64	1.35	0.287	0.924	0.389	0.637	0.85	1.15	0.481	0.927
				10	3.79	13.3	15.2	9.14	1.99	6.28	4.17	7.86	50.1	10	2.61	9.15
				13	10.5	37.2	59.1	50.4	5.45	41.7		43.6	162	38.6	9.3	17.8
					Relative photon flux (p/s)
				B16F10
				Time in days	IgG												GP6-/-
				0	1	1	1	1	1	1	1	1					1		1	1	1	1	1	1
				1	0.03	0.018	0.022	0.016	0.017	0.021	0.012	0.013					0.011		0.016	0.014	0.025	0.017	0.0031	0.0091
				3	0.016	0.027	0.022	0.017	0.029	0.015	0.016	0.023					0.013		0.012	0.017	0.018	0.026	0.016	0.0012
				7	0.065	0.27	0.11	0.12	0.19	0.11	0.11	0.14					0.031		0.065	0.031	0.11	0.15	0.018	0.018
				10	0.04	0.22	0.069	0.29	0.37	0.19	0.27	0.23					0.052		0.11	0.019	0.098	0.07	0.16	0.019
				14	0.14	0.92	0.55	7.5	0.35	2.5	0.95	7.8					0.24		0.22	0.071	0.38	0.47	0.82	0.055
	Figure 6c
				Total photon flux				Relative photon flux
			AT3	15 mpi				14 dpi
				WT	GPVI-/-			WT	GPVI-/-
				7290000	2400000			23.5	10.5
				5550000	1920000			43.6	37.2
				5310000	4990000			162	59.1
				3250000	767000			38.6	50.4
				3500000	3830000			9.3	5.45
				1860000	1350000			17.8	41.7
			B16F10	15 mpi				14 dpi
				WT	GPVI-/-			WT	GPVI-/-
				3100000	6800000			0.14	0.24
				9600000				0.92
				7900000	6300000			0.55	0.22
				4000000	7400000			7.5	0.071
				29000000	13000000			0.35	0.38
				21000000	9500000			2.5	0.47
				27000000	9900000			0.95	0.82
				24000000	19000000			7.8	0.055
	Figure 6d
		number foci/lung			Foci size/lung
		WT	GPVI-/-		WT	GPVI-/-
		80	68		6.66929	3.00985
		155	103		6.19793	4.6403
		6	46		4.7605	2.08143
		85	149		5.18879	3.17291
		154	128		8.08406	3.53871
		75	118		9.91664	2.9543
		198	20		7.62772	2.99325
		176			8.0988
	Figure 6e
			N Ki67+ cells/TC per met area 10^-3
			WT	GP6-/-
			1.505	0.581609
			1.038	0.43475
			0.99	0.73401
			0.714	0.340321
			0.716	0.876275
			0.69	0.168316
			1.956	0.607825
			1.877	1.18711
			0.937	0.463848
			0.849	0.112977
			1.379	0.888665
			1.989	0.764195
			1.204	0
			0.686	0
			1.132	0.405765
			1.35	0.304205
			1.688	0.335164
			2.094	1.37414
			0.629	0.757488
			1.664	0.536612
			1.336	0.671734
			1.425	0.518918
			0.834	0.512961
			1.085	0.413297
			0.918	0.703522
			0.93	0.495308
			0.644	0.672344
			0.726	0.159144
			1.283	0.174167
	Figure 6f
			number single platelets/ met area (10^-3)						number aggregates platelets/ met area (10^-3)
			WT	GP6-/-					WT	GP6-/-
			0.788	0.447391					0.296	0.134
			0.398	0.108688					0.149	0.0272
				0						0
			0.61	0.204193					0	0
			0.392	0					0.087	0
			0.782	0.0841581					0.142	0
			0.211	0.425478					0	0
			1.73	0					0.182	0
				0.41231					0	0.0515
			0.245	0.338932					0	0
			0.589	0.197481					0.079	0
			0.407	0.509463					0.041	0.17
			0.156	0.202151					0	0
			0.225	0					0.037	0
			0.498	1.08204					0	0.18
			0.62	0.669252					0.034	0.304
			0.337	0.335164					0.061	0
			0.069	0.343536					0	0
			0.83	1.00998					0.075	0.303
				0.775106						0.298
				0.0419834						0
				0.0648647						0
				0.0854935						0
				0						0
				0.0586269						0
				0						0
				0.0560287						0.056
				0.106096						0
				0.174167						0
	Figure 6g
				Volcano plot				DE terms				Z score
				Log2 Fold Change	-Log10(q-value)				WT	GPVIKO			WT				GPVI KO
			GM10925	-28.9038	12.5			Mitotic cell cycle	-16.764			Mlana	2.42	-0.23	-0.03	-0.09	-0.57	-0.59	-0.54	-0.37
			GM11412	-6.50921	1.23			Pigmentation	-7.615			Mc1r	2.40066	-0.313499	0.0219238	-0.0085557	-0.583955	-0.608185	-0.539391	-0.368998
			LBHD2	-6.33977	1.63			Mitotic spindle elongation	-5.074			Rab38	2.4455	-0.345642	-0.0356121	-0.240015	-0.510182	-0.468941	-0.466514	-0.378598
			GM45847	-6.27279	1.06			DNA unwinding involved in DNA replication	-2.905			Cd63	2.45187	-0.361149	-0.124761	-0.169148	-0.488183	-0.443019	-0.480348	-0.385259
			GM3654	-6.24229	1.63			Melanin biosynthetic process	-2.14			Mlph	2.20508	0.142094	0.117256	0.23004	-0.838811	-0.937614	-0.611688	-0.306362
			GM13964	-6.11256	2.53			Muscle system process		26.459		Pmel	2.44703	-0.314086	-0.108977	-0.164631	-0.499039	-0.502377	-0.478953	-0.378963
			GM44109	-6.0986	2.67			Myofibril assembly		20.56		Myo7a	2.36493	-0.266811	0.0608782	0.0530941	-0.659059	-0.647331	-0.634328	-0.271369
			GM2349	-6.08832	1.54			Regulation of monoatomic ion transport		9.912		Satb2	0.731535	0.225539	0.219237	1.91021	-0.504337	-1.24267	-0.566576	-0.772942
			1700030L22RIK	-6.07496	2.53			Blood circulation		8.612		Cd3g	-0.432966	-0.313291	-0.395576	-0.446052	2.4548	-0.0586654	-0.366594	-0.441657
			B230377A18RIK	-5.95072	1.73			Calcium signaling pathway		5.587		Ebf1	-1.03957	-0.588599	-0.404008	-0.554431	1.76969	1.34507	-0.159798	-0.368346
			GM49716	-5.75505	1.59							Fcamr	-0.837711	-0.5677	-0.519959	-0.401032	2.33648	-0.0479986	0.222205	-0.184283
			GM26812	-5.6794	1.53							Irf4	-0.398599	-0.761897	-0.728508	-0.491242	2.09321	0.795783	-0.669323	0.160573
			LUZP4	-5.67482	1.2							Ly6D	-0.513846	-0.605661	-0.605661	-0.605661	1.6957	1.52136	-0.280569	-0.605661
			GM26658	-5.66526	5.1							Nos1	-0.521614	-0.535211	-0.55235	-0.535963	-0.363558	2.16042	0.877301	-0.529026
			GM4491	-5.65541	1.35							Nos3	-0.7134	-0.492379	-0.489975	-0.69897	-0.393836	2.26204	0.0293351	0.497182
			GM34777	-5.40796	1.01							Muc5b	-0.574875	-0.921346	-0.391378	-0.910253	1.88735	0.624298	0.793529	-0.507325
			HMX2	-5.13509	1.43							H2-Q10	-1.01248	-0.363732	-0.614011	-0.780085	2.1432	-0.0572872	0.456822	0.227575
			PSG17	-5.06951	1.77							Aoc3	-0.451054	-0.621847	-0.489525	-0.528573	1.20538	1.96295	-0.58562	-0.491708
			PTGDS	-4.80232	4.51							Cd276	1.07285	0.394052	-0.640624	1.85901	-0.805568	-0.60521	-0.637287	-0.637221
			ZIC5	-4.65485	3.52							Sirpa	2.07635	0.331537	0.453305	0.121834	-0.69707	-0.983258	-0.820632	-0.482064
			OLFR289-PS1	-4.62508	2.27							Lgals3	0.887207	0.688976	0.73611	1.18667	-0.23644	-1.42641	-0.840823	-0.995293
			PMEL	-4.55794	1.62							Cdk1	2.42858	-0.291681	0.0104028	-0.178899	-0.476519	-0.584519	-0.500795	-0.406566
			XLR3C	-4.50222	1.77							Ccnb1	2.38457	-0.368457	-0.126205	0.197852	-0.482025	-0.608337	-0.606371	-0.391024
			FBXO15	-4.42626	1.3							Cdca2	2.1298	0.439354	0.0863191	0.153481	-0.609149	-0.913201	-0.965215	-0.321386
			GUCY2F	-4.38169	2.74							Ccda8	2.39608	-0.149471	0.0429821	-0.245458	-0.494346	-0.670679	-0.656068	-0.223041
			MAGEB16	-4.32388	2.3							Cdc20	2.44436	-0.146066	-0.350475	-0.123204	-0.441213	-0.371037	-0.60857	-0.403799
			GM13967	-4.30954	2.05							Cdc25a	2.3005	0.238189	-0.340934	0.153468	-0.555546	-0.850646	-0.599829	-0.3452
			TSPAN10	-4.26584	1.35							Mcm2	2.32386	-0.513523	-0.196977	0.444365	-0.399772	-0.509796	-0.676271	-0.471883
			NPAS3	-4.19005	2.53							Mcm3	2.34516	-0.117634	-0.14018	0.264469	-0.520082	-0.658597	-0.633516	-0.539624
			TEX14	-4.18329	5.18							Mcm5	2.41498	-0.215357	-0.142812	-0.0315129	-0.306357	-0.524137	-0.691605	-0.503201
			CITED1	-4.16585	2.72							Top2a	2.38618	-0.158161	0.0288264	-0.0622051	-0.503072	-0.709137	-0.628858	-0.353574
			GM18284	-4.00132	1.35							Birc5	2.45892	-0.41555	-0.159488	-0.213924	-0.339414	-0.491441	-0.442642	-0.396461
			GM13963	-3.96832	1.25
			GM37665	-3.9671	1.13
			GM43835	-3.9671	1.13
			C130071C03RIK	-3.8112	3.96
			MUC15	-3.79954	3.43
			GM829	-3.79554	1.26
			CATSPERD	-3.78929	2.74
			MLANA	-3.77754	2.51
			SECTM1A	-3.73283	1.25
			SYT4	-3.68718	2.67
			MC1R	-3.68663	2.16
			CPNE4	-3.66047	2.67
			GSTA1	-3.65516	2.3
			H2BC18	-3.64441	1.94
			DDIAS	-3.56435	1.81
			E330034G19RIK	-3.5231	1.02
			CDK1	-3.52246	1.72
			TPH2	-3.51073	1.01
			SNHG7OS	-3.48596	2.43
			RAB38	-3.43926	2.69
			GPNMB	-3.41636	2.94
			PAX3	-3.40478	2.25
			GLRB	-3.38685	3.44
			FOXM1	-3.3452	3.44
			ALX1	-3.33319	1.28
			GM44506	-3.28421	1.17
			FOXR2	-3.27957	1.8
			PDE11A	-3.27562	4.58
			ANO3	-3.26478	2.53
			INSC	-3.24859	1.79
			GPR143	-3.24613	1.07
			SYNGR1	-3.1952	3.44
			FEN1	-3.18996	1.57
			TPI-RS9	-3.18475	1.09
			CHSY3	-3.15988	2.07
			CKAP2L	-3.1578	2.65
			SCN8A	-3.14929	9.14
			PLA2G2E	-3.12045	1.77
			PBK	-3.12033	1.09
			C1QL3	-3.11582	1.72
			ANKFN1	-3.0788	2.53
			NRCAM	-3.07559	3.1
			SOX10	-3.05156	2.21
			GPR137B	-2.97477	6.91
			WASF1	-2.97376	1.59
			GM48957	-2.97202	1.63
			PIANP	-2.95813	2.62
			BEND6	-2.9564	2.74
			GM46223	-2.95332	3.6
			NCKAP5L	-2.94184	4.58
			CDK2	-2.90575	3.19
			4930435M08RIK	-2.90127	1.05
			GM10863	-2.89873	4.02
			LIN28B	-2.88833	3.44
			DSCC1	-2.87893	2.14
			SLC6A17	-2.86698	2.49
			GJB2	-2.8537	2.29
			GM46123	-2.84928	1.16
			FMN1	-2.84662	2.67
			CARD14	-2.83857	2.51
			GM42937	-2.83646	1.9
			GM3294	-2.83406	2
			H2BC8	-2.81493	1.13
			ARL 11,00	-2.81198	1.27
			CD63	-2.81102	2.2
			S100B	-2.80491	2.77
			MYO7A	-2.79467	2.13
			CNGB1	-2.77837	1.4
			GM37067	-2.77585	1.27
			GM47063	-2.76935	1.23
			TPX2	-2.76175	2.4
			GM12522	-2.7593	1.54
			GM13966	-2.73442	1.1
			CCNB1	-2.70561	2
			GM38255	-2.67461	4.58
			SYT9	-2.67344	1.57
			GM10040	-2.65042	1.84
			SPP1	-2.63443	2.94
			ASPM	-2.61964	3.08
			KIF18B	-2.59595	2.7
			KIF20A	-2.57359	1.73
			UHRF1	-2.56395	2
			SCN1A	-2.56381	1.32
			NME1	-2.54809	1.17
			BUB1B	-2.53923	1.8
			ECT2	-2.53808	2.53
			GM24305	-2.5258	3.99
			DNAIC1	-2.52332	1.26
			GM48312	-2.51873	1.39
			GM43999	-2.51803	3.56
			GM9864	-2.49778	1.73
			GPR158	-2.49623	1.06
			DCLK2	-2.47191	2.98
			GM48274	-2.45204	2.21
			GM18609	-2.45138	1.09
			MEX3A	-2.43442	1.15
			FAXC	-2.43279	1.9
			GM19817	-2.43043	1.8
			CD109	-2.42862	1.44
			METRN	-2.42368	1.52
			TOP2A	-2.4221	2.02
			ADAMTS4	-2.42111	1.63
			CDC20	-2.41856	1.16
			9530059O14RIK	-2.41657	1.27
			GAS2L3	-2.41011	1.84
			DOCK3	-2.40784	2.41
			GM15455	-2.39346	2.4
			GM48181	-2.39019	1.31
			XLR3A	-2.38111	1.31
			GM42566	-2.37754	1.45
			DCDC2A	-2.37682	2.2
			GM44005	-2.37565	3.71
			MIS18BP1	-2.37229	1.88
			MTHFD1L	-2.37024	2.92
			MYO5A	-2.36781	2.94
			LMX1B	-2.36531	1.01
			GM29084	-2.35807	1.51
			OLFR843	-2.35392	1.27
			EPS8	-2.33021	2.24
			BDH1	-2.32001	1.69
			RAD54B	-2.31641	2.02
			CD276	-2.31623	1.78
			PRTG	-2.3058	1.6
			GM26588	-2.30194	1
			SAMD11	-2.28175	2.21
			NAGLU	-2.2795	2.18
			MCM3	-2.27252	2.74
			GM43937	-2.27124	3.27
			GM44001	-2.26918	4.94
			MCM2	-2.26819	1.45
			GM37354	-2.26317	2.47
			GM10825	-2.26112	2.7
			C130021I20RIK	-2.24821	1.15
			GM47652	-2.23883	1.6
			CENPH	-2.23012	1.02
			RRM2	-2.2274	1.11
			FSBP	-2.22527	1.9
			ZFP239	-2.22471	1.6
			GM44190	-2.21945	1.13
			B430305J03RIK	-2.2191	3.7
			TMEM267	-2.20862	2.53
			GM44065	-2.19227	1.9
			CDH19	-2.18339	2.07
			CHAF1B	-2.18301	1.35
			SS18L2	-2.18101	1.9
			MGLL	-2.17748	2.67
			CENPE	-2.16887	1.71
			BIRC5	-2.16632	1.11
			SLC4A11	-2.15698	1.39
			MCOLN3	-2.15598	1.9
			PRC1	-2.15594	3.2
			ANLN	-2.13185	2.26
			HEXA	-2.12652	1.9
			SPDL1	-2.10651	1.13
			PGAM1	-2.0993	1.05
			PIK3R3	-2.09056	1.8
			CDCA8	-2.09052	1.13
			MELK	-2.08458	1.59
			GM22973	-2.07995	1.22
			VILL	-2.07955	1.16
			KPNA2	-2.07773	1.26
			ESPNL	-2.07534	1.31
			TFAP2A	-2.07422	1.54
			MAPK8IP1	-2.06233	1.59
			ZWILCH	-2.04908	1.59
			KIF11	-2.04514	1.24
			APOLD1	-2.0412	1.44
			SLC25A13	-2.04109	2.05
			5031439G07RIK	-2.04009	2.4
			MTMR2	-2.02684	1.9
			GM43890	-2.02517	1.14
			GSTP1	-2.01799	1.54
			SGO2A	-2.01758	1.31
			ATP1A1	-2.01168	1.47
			MCM5	-2.00659	1.35
			TEDC1	-1.99983	1.08
			GM11427	-1.99196	1.28
			CDCA2	-1.98586	1.74
			TRP53COR1	-1.97952	1.41
			NETO2	-1.97358	1.21
			RAN	-1.97222	1.1
			TMEM192	-1.96946	1.28
			GM38226	-1.96332	1.02
			C1QTNF6	-1.96124	1.44
			MLPH	-1.96033	1.95
			NAV3	-1.95646	1.05
			CHEK1	-1.94781	1.32
			LGALS1	-1.9373	1.01
			GM10988	-1.93526	1.01
			CENPF	-1.93292	1.61
			RAB27A	-1.92801	1.1
			PHLDA1	-1.92106	1.38
			GM4876	-1.91517	2.53
			HCN1	-1.90685	1.08
			GM45537	-1.90567	1.28
			EXO1	-1.89586	1.21
			GNG7	-1.89537	1.04
			GJC3	-1.89461	2.67
			GM11127	-1.89378	1.08
			PLEKHA8	-1.88883	1.75
			MPZL1	-1.88393	1.19
			CHAF1A	-1.88306	1.41
			SCRN1	-1.88135	1.06
			CYP2J6	-1.87466	1.37
			ASIC1	-1.87001	1.25
			CAR14	-1.86883	1.01
			RACGAP1	-1.86778	1.23
			TULP3	-1.86607	1.77
			KIF14	-1.86599	1.3
			SKA3	-1.8585	1.12
			HHIPL1	-1.85297	1.46
			PSRC1	-1.84422	1.13
			KNL1	-1.83843	1.66
			ELOVL7	-1.83271	1.01
			NOCT	-1.8177	1.57
			HINT1	-1.79742	1.17
			GM12590	-1.79015	1.43
			CSRNP2	-1.78341	1.07
			EOGT	-1.77122	1.04
			RCC2	-1.77121	1.39
			PDIA4	-1.77069	1.01
			SYTL2	-1.76729	1.9
			PPT2	-1.75987	1.78
			L3MBTL2	-1.74993	1.72
			THSD7A	-1.72613	1.09
			KIF23	-1.72394	2.03
			SCLY	-1.72277	1.64
			NUF2	-1.7216	1.18
			PSAT1	-1.70987	1.13
			SMC2	-1.68841	1.24
			VAT1	-1.68601	1.21
			GRIK2	-1.68357	1.58
			2700099C18RIK	-1.68044	1.03
			MANF	-1.68032	1.04
			GM42860	-1.67489	1.44
			RECQL4	-1.67417	1.83
			RAP2B	-1.67181	1.09
			GM42427	-1.66868	2.32
			GM43305	-1.66276	2.25
			ESPL1	-1.66148	1.27
			CRELD2	-1.66018	1.02
			TTBK1	-1.65729	1.09
			SIRT5	-1.65383	1.58
			PLPP2	-1.64399	1.06
			RENBP	-1.63878	1.24
			ANKLE1	-1.63567	1.07
			SLC7A5	-1.63418	2
			GTF3C6	-1.61604	1.21
			DMXL2	-1.61167	2.25
			H4C2	-1.60651	1.01
			GM16045	-1.6061	1.97
			C2	-1.59914	1.28
			AEBP1	-1.59526	1.13
			GM17090	-1.59287	1.09
			CMC1	-1.58857	1.31
			GLI3	-1.58352	1.1
			RANBP17	-1.58335	1.1
			CD44	-1.57962	1.4
			ERH	-1.57932	1.09
			PHGDH	-1.57251	1.32
			STOX2	-1.56669	1.34
			MRPS18C	-1.5597	1.11
			GM37510	-1.55933	1.28
			PRR11	-1.55798	1.11
			AI662270	-1.55616	1.09
			MGAT5	-1.54399	2.21
			IGF2BP3	-1.54123	1.09
			PARD6A	-1.53838	1.36
			GM43915	-1.52945	1.59
			GM45844	-1.52923	1.2
			CNIH1	-1.52304	1.26
			CDK5RAP2	-1.52128	2.63
			H2AFY3	-1.52015	1.23
			AARS	-1.51936	1.54
			MMGT2	-1.51644	1.67
			PLAGL1	-1.51445	1.38
			GPR137B-PS	-1.50669	1.36
			SND1	-1.50427	1.04
			9330188P03RIK	-1.49208	1.19
			WDR62	-1.48471	1.26
			GM38194	-1.47385	1.35
			BLM	-1.46786	1.88
			HMOX1	-1.44911	1.02
			GM48368	-1.44679	1.94
			PTPRS	-1.43818	1.26
			ARSG	-1.42477	1.44
			CANX	-1.4206	1.21
			PCBP4	-1.4173	1.32
			GM37772	-1.40569	1.1
			NSD2	-1.39725	1.9
			DDIT3	-1.39588	1.8
			NUDT16L1	-1.3932	1.01
			GM44207	-1.39139	1.1
			CTSD	-1.38899	1.17
			OSTM1	-1.3878	1.22
			TMF1	-1.38655	1.09
			RSAD2	-1.38285	1.23
			RCC1	-1.38104	1.02
			PRDM5	-1.37858	2.24
			RPL15-PS3	-1.36807	1.1
			SLC38A6	-1.36234	1.02
			PSEN2	-1.36059	1.01
			ARPP19	-1.35231	1.28
			PISD	-1.34962	1.8
			TECPR1	-1.3425	1.06
			GM47761	-1.33891	1.23
			CDC25A	-1.32896	1.06
			PVT1	-1.32843	1.19
			SLC7A1	-1.31497	1.2
			UAP1L1	-1.31138	1.17
			MAGT1	-1.29908	1.9
			ADGB	-1.28877	1.19
			PHLDB3	-1.28332	1.59
			CASD1	-1.26334	1.25
			RPL27A	-1.26019	1.77
			RELL1	-1.25691	1.04
			NUDC	-1.23513	1.11
			HIRIP3	-1.22766	1.72
			NPM1	-1.22363	1.01
			GM5641	-1.21296	1.13
			NOP2	-1.21253	1.04
			GEN1	-1.20293	1.54
			SATB2	-1.18653	1.18
			RAB3GAP1	-1.17273	1.24
			PSMD8	-1.1722	1.1
			ANKRD28	-1.16938	1.17
			BOP 1,00	-1.16485	1.09
			GMDS	-1.16131	1.23
			ATP13A2	-1.1483	1.21
			GM37321	-1.14216	1.57
			HSPA4	-1.14086	1.15
			TXNRD1	-1.1374	1.26
			CIAO2A	-1.13667	1.08
			SIRPA	-1.13506	1.94
			ZFAND2A	-1.10848	1.25
			ZBTB17	-1.10353	1.51
			STT3A	-1.09189	1.36
			TMEM209	-1.07716	1.29
			FNIP2	-1.07595	1.63
			KPNB1	-1.06861	1.17
			SYN3	-1.06784	2.28
			EPHA7	-1.05697	1.03
			ABI2	-1.04625	1.2
			FAM120A	-1.03985	1.03
			SNX10	-1.02554	1.04
			BICD1	-1.01811	1.02
			P3H1	-1.00569	2.27
			DNAJC16	-1.0027	2.21
			MPHOSPH9	-0.993387	1.28
			LGALS3	-0.976135	1.59
			ZCWPW1	-0.894538	1.09
			TAF1	-0.893625	3.4
			COL16A1	-0.889152	1.3
			SPEN	-0.878766	1.41
			ASB7	-0.874891	1.62
			SCAMP1	-0.854832	1.03
			REV1	-0.852073	1.28
			GM23547	-0.822261	2.15
			CMTR1	-0.80185	1.13
			ARMC10	-0.791723	1.18
			PRPF6	-0.77055	1.52
			AP1S2	-0.732983	1.13
			AAK1	-0.712719	1.21
			NUP160	-0.704772	1.07
			GM37110	0.689308	1.01
			GM44183	0.691801	1.01
			TNFRSF14	0.72949	1.28
			2610021A01RIK	0.792995	1.02
			UNKL	0.809559	1.27
			ADCY6	0.834641	1.35
			MGST1	0.854585	1.04
			TJP3	0.856611	1.42
			ACSS1	0.889333	1.34
			BCL10	0.891378	1.16
			FAM43A	0.979561	1.28
			ALDH6A1	0.994138	1.25
			AIRN	0.999108	1.24
			LETM2	1.00247	1.43
			KLHL3	1.02115	1.01
			PPM1M	1.02599	1.35
			PTP4A3	1.09088	1.15
			ASPG	1.09215	1.01
			SLC25A42	1.10876	1.64
			PROCA1	1.10927	1.12
			NET1	1.11023	1.04
			PIGR	1.11411	1.58
			GM49745	1.14338	1.15
			FBXO31	1.14599	1.26
			PER3	1.14889	1.06
			H2-Q10	1.15221	1.24
			SULF1	1.15342	1.42
			TRP53I11	1.17552	1.13
			SLC25A22	1.17834	1.5
			REM1	1.19296	1.08
			LURAP1	1.21664	1.71
			HTRA1	1.23312	1.49
			SGSM1	1.26116	1.16
			GM10416	1.28771	1.26
			2010300C02RIK	1.29779	1.31
			GM43145	1.30011	1.11
			PLCD1	1.3006	1.1
			MYH11	1.3135	1.35
			GM43059	1.32862	1.52
			H3F3AOS	1.33468	2.51
			KLHDC7A	1.33741	1.08
			NOS3	1.34341	1.11
			GM48025	1.34734	1.24
			AQP7	1.3733	1.1
			AR	1.3901	1.03
			TTLL10	1.3917	1.21
			SFN	1.41377	1.9
			GM31166	1.41385	1.02
			KIF9	1.41414	1.16
			LAMB3	1.4187	2.32
			COL14A1	1.42039	1.39
			LRRC23	1.44032	1.11
			GP6	1.45252	1.31
			ITPRID1	1.46724	1.09
			KSR2	1.46739	1.14
			COL4A6	1.46893	1.94
			S1PR4	1.47994	1.01
			MTURN	1.4813	2.6
			GM10676	1.48467	2.2
			ADAMTSL3	1.50919	1.58
			RAMP1	1.52112	1.3
			GM45244	1.52411	1.02
			DBP	1.52606	1.4
			EBF1	1.54011	1.2
			KLHL41	1.54434	1.14
			SLC36A2	1.54995	1.34
			ITGA11	1.55029	1.12
			9330158H04RIK	1.55466	1.27
			CHDH	1.56366	1.31
			GM45104	1.57446	2.11
			TSHZ3	1.58669	1.75
			GALNT15	1.58699	1.14
			MTUS2	1.61616	1.17
			MACROD1	1.63473	1.05
			ATP2C2	1.64586	1.43
			FAM13A	1.65637	2.08
			ITGB4	1.67398	2.11
			ABCA8A	1.68896	1.59
			CDON	1.69458	1.23
			GM18990	1.69483	1.86
			IGF2	1.70895	1.15
			GM34294	1.73456	1.09
			TRIM7	1.74322	1.15
			CCN3	1.74785	1.17
			SERPINB8	1.75762	1.67
			ABCC9	1.75783	1.56
			RCAN2	1.77709	1.8
			TBX1	1.77979	1.18
			KCNA2	1.78123	1.8
			SLCO5A1	1.78605	1.38
			DPT	1.79508	1.08
			CARNS1	1.79606	1.54
			CLU	1.79626	1.79
			FBXO32	1.79934	1.23
			PDE2A	1.81124	1.26
			CFAP157	1.82219	1.09
			ATP1A2	1.84585	1.9
			PTPRZ1	1.84968	2.02
			SSPO	1.88181	1.23
			MEG3	1.93343	1.16
			GPRC5C	1.93574	1.35
			LMOD1	1.94271	1.27
			UGT1A6B	1.96623	1.54
			ADRB3	1.9798	1.9
			SIGLECG	1.98334	1.01
			LGR6	2.00798	1.38
			TBXA2R	2.01292	1.59
			MRVI1	2.02896	1.2
			CYP1B1	2.02908	1.15
			LGI4	2.04171	1.01
			SELL	2.05942	1.09
			HBA-A1	2.05942	1.02
			SCN1B	2.05986	1.6
			FCAMR	2.06221	1.03
			TSKU	2.07356	2.69
			FXYD6	2.09318	1.53
			NTRK2	2.1021	1.86
			FRS3	2.11425	1.77
			EGF	2.12678	1.01
			SERPINB1A	2.12884	1.45
			TNR	2.13459	1.1
			SYP	2.13989	1.26
			GM43288	2.14836	1.59
			HMGCS2	2.15821	1.32
			SLCO2B1	2.16116	2.51
			ADORA2A	2.16221	1.17
			CACNA1A	2.17035	1.09
			GM17552	2.17158	1.8
			AK1	2.18333	1.3
			KCNIP2	2.18685	1.17
			LYNX1	2.19528	2.2
			TRARG1	2.20126	1.15
			GM37261	2.21229	1.1
			GM29367	2.22055	1.06
			ACAA1B	2.22366	1.24
			IRF4	2.22965	1.34
			HSPB6	2.23395	1.25
			ACTC1	2.23594	1.28
			DIRAS2	2.24594	1.3
			PM20D2	2.27263	1.02
			GPX2	2.27831	1.58
			KCND3	2.2823	1.21
			ANGPTL4	2.30928	2.55
			FAM83B	2.3257	1.15
			ADORA1	2.33503	1.55
			ITGB8	2.35651	1.44
			PDE4DIP	2.35771	1.45
			LILRA6	2.36392	1.72
			STOX1	2.36656	1.39
			MYLK4	2.3722	1.28
			TMEM38A	2.37415	1.33
			ADAM11	2.38331	1.46
			AOC3	2.38481	1.16
			MYOM1	2.41438	1.89
			ITGBL1	2.44023	1.16
			PARM1	2.45201	1.23
			CAPN3	2.45378	1.16
			PDLIM3	2.45521	1.71
			UCP3	2.46065	1.28
			GM13185	2.4808	1.16
			ACTN2	2.50288	1.42
			SEC14L5	2.50588	2.07
			ITGB1BP2	2.51874	1.8
			CACNA1B	2.53909	1.04
			SHISAL1	2.54336	1.43
			OLFR164	2.55705	1.09
			GM37899	2.5599	1.16
			MYOM3	2.56296	1.61
			ANO5	2.58966	1.16
			GM15564	2.59055	2.54
			PI16	2.59314	2.81
			MN1	2.60132	2.7
			KCNIP3	2.60731	1.25
			MUC5B	2.61658	1.54
			FBLN2	2.61856	1.43
			ADSSL1	2.63164	1.25
			LGALS12	2.6745	1.78
			GM43910	2.69568	1.09
			XLR4B	2.70169	1.39
			PNMAL2	2.71553	4.82
			KCNA6	2.72479	2.2
			IGDCC4	2.73677	2.63
			CAR12	2.74194	1.04
			SHISA2	2.74554	1.59
			TGM1	2.75757	1.45
			DES	2.76435	2.41
			GM43119	2.77282	1.4
			CACNA1G	2.7896	1.22
			GALNT17	2.80457	1.94
			SERTAD4	2.81344	1.29
			SCARA5	2.83865	1.8
			GM39214	2.83919	1.01
			TENM3	2.8552	1.29
			ADAMTS19	2.86701	1.15
			CYP21A1	2.86951	1.13
			BCHE	2.90088	1.08
			PLAG1	2.90171	3.27
			KLHL38	2.90457	1.55
			CD5	2.90721	1.62
			SMOC1	2.93107	2.13
			PLIN4	2.9339	2.03
			HTRA3	2.935	2.23
			MLXIPL	2.96949	1.93
			FABP3	2.9853	1.2
			FERMT1	2.99094	1
			CCDC158	3.00022	1.22
			SHISA7	3.01092	1.9
			SCARA3	3.01388	3.44
			COL28A1	3.02201	1.59
			ADH7	3.04637	1.64
			PYGM	3.04814	1.93
			JPH1	3.06875	1.28
			LAD1	3.0757	1.34
			CHL1	3.08127	1.04
			CPXM2	3.08893	1.05
			PDK4	3.10124	1.9
			KCNN1	3.11579	1.65
			HSPB7	3.11684	1.29
			CYP2E1	3.12276	1.4
			TPM2	3.13314	2.53
			PAQR9	3.13898	1.39
			5430431A17RIK	3.13967	2.25
			ENTPD2	3.14728	1.32
			RBM24	3.187	1.66
			KCNJ12	3.18934	1.1
			RAI2	3.26318	1.29
			GM6990	3.26513	1.26
			TRIM72	3.27557	2.21
			NSG2	3.35484	1.23
			ITIH5	3.39447	2.51
			MUSK	3.41358	1.32
			THBS4	3.42327	1.07
			SYNPO2L	3.42405	1.9
			GM23647	3.43848	2.05
			GM24089	3.43848	2.05
			GM30211	3.4812	1.55
			GM42946	3.49721	1.1
			MIAT	3.5027	4.58
			GM48321	3.54132	1.17
			ALOX15	3.60273	1.08
			DUXBL1	3.60316	1.9
			PPP1R3A	3.60801	2.05
			CASQ1	3.609	1.57
			CMYA5	3.63619	2.93
			CD3G	3.6464	1.27
			ATCAYOS	3.70136	2.2
			TXLNB	3.70457	1.89
			MYOM2	3.73837	2.25
			3425401B19RIK	3.74239	1.64
			SCN4A	3.75253	3.44
			OLFR1135	3.76167	1.39
			SLC27A2	3.78657	1.23
			EPHX2	3.78748	2.28
			PLIN1	3.84746	2.53
			KCNA1	3.86752	2.74
			LMOD2	3.92478	2.42
			IRGC1	3.92561	2.21
			ATP13A5	3.97966	1.14
			GM31497	3.9912	1.03
			GM17841	4.04546	1.12
			MYBPC2	4.06353	3.08
			SBK2	4.09631	2.75
			COX8B	4.11853	2.82
			NIPAL4	4.13248	1.81
			LDB3	4.14702	3.26
			CAMK2A	4.1532	3.07
			SCN4B	4.16007	1.71
			TMEM255B	4.18213	1.34
			BC035044	4.21967	1.45
			NAT8L	4.21973	1.95
			MYOZ2	4.24676	1.24
			FLNC	4.26248	4.19
			SNCG	4.26762	1.18
			CALML3	4.27046	1.48
			CDCP3	4.27803	1.9
			CRHR2	4.27929	1.59
			TMEM45B	4.28308	1.18
			IGHV1-82	4.31176	1.1
			TCAP	4.34899	3
			XIRP1	4.36597	2.21
			APOBEC2	4.39713	1.24
			OPRM1	4.40505	1.11
			SYPL2	4.43433	2.2
			MYLK2	4.45255	1.96
			PLA2G4E	4.45525	1.72
			FGF12	4.46287	1.35
			FUT7	4.48353	1.02
			JSRP1	4.50797	1.59
			NEB	4.54441	1.9
			OBSCN	4.55252	1.88
			MYO18B	4.60199	1.8
			TTN	4.64102	1.9
			EEF1A2	4.65989	1.11
			GM36535	4.71445	1.43
			PDZRN4	4.73654	1.03
			NRAP	4.73759	1.35
			ATP2A1	4.78167	1.04
			CSRP3	4.842	1.2
			LRRTM3	4.86862	2.67
			RBFOX1	4.88963	1.56
			MYL1	4.90739	1.1
			RYR1	4.97074	1.04
			TNNT3	5.00982	1.59
			FLG	5.0429	3.57
			SLC38A3	5.06338	1.9
			UCN2	5.116	1.34
			RGS7	5.14438	1.35
			TRIM54	5.15081	1.61
			GM26771	5.18951	1.55
			MAPK10	5.22734	2.94
			TRDN	5.22935	1.24
			EQTN	5.23429	1.4
			TNNI2	5.26934	2.04
			BARX2	5.3708	2.62
			LY6D	5.50098	1.18
			CCDC3	5.50494	1.79
			ISLR2	5.53464	1.16
			NOS1	5.57976	4.82
			GM15413	5.59804	1.09
			1110002E22RIK	5.69989	4.82
			SYT1	5.70985	1.9
			KLHL31	5.74961	1.43
			MYPN	5.80564	4.73
			XIRP2	5.86081	2.56
			LMOD3	5.86514	3.41
			D930028M14RIK	5.8864	1.02
			CASR	5.98068	1.45
			CACNG6	6.03979	1.29
			GM45237	6.04157	1.43
			CKM	6.10246	1.39
			RXRG	6.12047	1.89
			SLITRK5	6.14062	1.21
			MYH8	6.14167	4.24
			H19	6.14621	2.34
			MYOZ1	6.17926	1.28
			KCNA7	6.21418	1.08
			ALOXE3	6.22954	4.02
			GM20743	6.25838	1.61
			ACTN3	6.27479	1.53
			NFASC	6.44559	1.66
			2310065F04RIK	6.45526	1.05
			SGCA	6.60828	1.4
			GM24312	6.65486	2.67
			N-R5S106	6.65486	2.67
			N-R5S118	6.65486	2.67
			N-R5S130	6.65486	2.67
			MYOG	6.67139	1.3
			GM15376	6.72189	2.67
			DSC2	6.73318	1.54
			KLHL40	6.93451	1.75
			NEU2	7.01709	2
			5730419F03RIK	7.03492	2.21
			METTL11B	7.07412	1.01
			GM16131	7.09219	2.77
			SIM2	7.22612	1.38
			MYH4	7.23256	1.24
			SIM1	7.29983	2
			MYLPF	7.313	2.81
			CACNG1	7.74885	3.44
			GM28653	8.0987	2.62
			GM37401	8.12462	3.08
			CIDEA	8.60348	1.17
			GM48275	9.62529	1.41
			AGBL1	9.81833	1.23
			MYL3	9.8391	4.59
			GM47025	21.43	6.04
			FAM177A2	23.1035	7.3
			GM45090	25.199	9.14
			GM28438	-8.89267	0.781
			GM47106	-8.58089	0.718
			GM15091	-7.42326	0.523
			GM45315	-6.63311	0.801
			GM8401	-6.29862	0.635
			H2AC7	-6.07679	0.95
			GM44390	-6.04812	0.553
			GM49320	-5.89846	0.537
			GM30676	-5.77192	0.785
			GM17808	-5.69157	0.45
			GM15661	-5.63102	0.442
			FBXO47	-5.41637	0.665
			GM44837	-5.33894	0.367
			HOXA11	-5.33627	0.609
			6720469O03RIK	-5.32615	0.361
			GM17171	-5.25404	0.553
			GM19211	-5.21102	0.327
			DYNLT1-PS1	-5.13751	0.947
			GM9732	-5.10532	0.309
			SSMEM1	-5.07069	0.297
			GM17028	-5.01121	0.736
			GM48626	-4.99687	0.457
			RPS10-PS2	-4.98853	0.285
			GM5535	-4.97986	0.621
			GM12410	-4.94955	0.278
			GM15510	-4.89749	0.266
			GM46209	-4.64095	0.596
			GM32591	-4.57093	0.658
			APON	-4.49899	0.198
			BRS3	-4.46514	0.819
			GM14264	-4.42351	0.597
			NAT8	-4.34859	0.639
			GM35191	-4.33864	0.755
			H2BC12	-4.22506	0.998
			GM45865	-4.15288	0.454
			SLC45A2	-4.15146	0.962
			1700109G14RIK	-4.10234	0.599
			GABRA1	-4.08701	0.494
			SCRG1	-4.07904	0.443
			GM10152	-4.0031	0.28
			GM18968	-3.99143	0.668
			H2AC12	-3.88972	0.355
			GM2000	-3.87853	0.209
			HOXD13	-3.80246	0.492
			GM4149	-3.76928	0.15
			GM5089	-3.74006	0.821
			2810408I11RIK	-3.7266	0.441
			GM27029	-3.69416	0.206
			SLC2A5	-3.67549	0.757
			GM44056	-3.67333	0.548
			OCA2	-3.6458	0.665
			2010008C14RIK	-3.57905	0.743
			GM37984	-3.57738	0.552
			GM44722	-3.54554	0.961
			CCDC42	-3.53216	0.486
			GM10720	-3.51962	0.415
			AJM1	-3.51503	0.18
			GM15128	-3.50344	0.729
			OLFR11	-3.48934	0.796
			A730062M13RIK	-3.40108	0.311
			GM43826	-3.39893	0.674
			DCT	-3.39072	0.892
			GM13327	-3.38755	0.938
			OLFR557	-3.38109	0.198
			C530044C16RIK	-3.37996	0.346
			DOC2A	-3.35588	0.728
			A230005M16RIK	-3.35153	0.302
			GM45017	-3.31538	0.309
			CCDC34OS	-3.30432	0.467
			GM38335	-3.28132	0.266
			GM49863	-3.2664	0.293
			GM5537	-3.26106	0.12
			GFAP	-3.25393	0.97
			GM39458	-3.24492	0.544
			GM21846	-3.20812	0.556
			GM9885	-3.2072	0.765
			GM12161	-3.20435	0.317
			GM40040	-3.19719	0.157
			GM42608	-3.1797	0.695
			2310026L22RIK	-3.16339	0.783
			LMO1	-3.15015	0.982
			CORT	-3.13219	0.564
			GM13770	-3.1049	0.523
			GM12602	-3.09557	0.42
			DHRS2	-3.07941	0.373
			GM43903	-3.06861	0.453
			GM13523	-3.06646	0.376
			GM14860	-3.06215	0.638
			GM4973	-3.06085	0.233
			GM27572	-3.05836	0.758
			VMN2R110	-3.05479	0.427
			KLRC3	-3.03163	0.222
			2310010J17RIK	-3.02885	0.351
			VMN1R32	-3.02714	0.149
			GM49392	-3.01889	0.346
			GM5644	-3.01139	0.159
			EIF4A-PS4	-3.00088	0.105
			GM30159	-2.9966	0.905
			GM49314	-2.99353	0.623
			GM19097	-2.982	0.262
			GM16116	-2.95929	0.299
			GM49256	-2.94644	0.276
			GM28177	-2.94348	0.362
			GM48182	-2.94216	0.853
			KLHL35	-2.93828	0.455
			GM37385	-2.93605	0.103
			GM37375	-2.93487	0.103
			AV099323	-2.93167	0.578
			CER1	-2.91349	0.607
			GM11502	-2.89919	0.201
			GM16074	-2.89647	0.495
			GM48069	-2.89515	0.908
			GM10282	-2.8828	0.457
			GM18927	-2.88217	0.727
			GM11747	-2.84689	0.669
			LRR1	-2.8446	0.203
			GM5051	-2.84032	0.706
			ZIC2	-2.83352	0.332
			D130058E05RIK	-2.83133	0.649
			GM16062	-2.83085	0.91
			GM44126	-2.82193	0.389
			GM20394	-2.8169	0.332
			ZIC4	-2.77781	0.994
			GM8603	-2.76924	0.343
			GM14820	-2.76456	0.188
			GM10719	-2.7512	0.14
			EIF2C5	-2.7497	0.332
			DMRTA2	-2.74679	0.965
			GM13230	-2.74091	0.497
			NKAIN1	-2.73137	0.97
			GM15689	-2.70868	0.716
			PGAM1-PS1	-2.69073	0.235
			GM43081	-2.67724	0.371
			GM43068	-2.67273	0.392
			H2AC6	-2.67082	0.785
			C030029H02RIK	-2.65673	0.332
			GM10801	-2.64386	0.168
			GM11510	-2.61342	0.117
			GM44129	-2.60144	0.454
			USF2-PS1	-2.59871	0.24
			GM16114	-2.5948	0.24
			GM15802	-2.592	0.227
			GM33366	-2.58222	0.583
			GM10010	-2.57978	0.492
			GM15097	-2.5642	0.195
			4930558J18RIK	-2.55851	0.42
			GM37957	-2.55837	0.42
			4930533B01RIK	-2.55572	0.534
			STEAP1	-2.55561	0.435
			GM30747	-2.55533	0.235
			GM6316	-2.5539	0.493
			GDF1	-2.55351	0.627
			PCDHA5	-2.55176	0.167
			GM20619	-2.54252	0.931
			GM4942	-2.54065	0.354
			GM15425	-2.54016	0.541
			GM6505	-2.53508	0.192
			GM3830	-2.53491	0.819
			FBXW18	-2.53447	0.278
			MAP7D2	-2.52132	0.852
			BCAT1	-2.51634	0.86
			DDX25	-2.50459	0.853
			FNDC3C1	-2.49957	0.486
			GM45895	-2.49857	0.885
			GM19553	-2.49482	0.556
			XKR5	-2.49068	0.765
			GM13498	-2.48122	0.354
			GM26688	-2.47877	0.765
			AL935121.1	-2.47548	0.098
			NR1H4	-2.4717	0.585
			POMC	-2.46569	0.384
			GM20628	-2.46023	0.862
			GM10136	-2.45363	0.141
			4921515L22RIK	-2.44734	0.787
			BFSP2	-2.44133	0.765
			GM12039	-2.44018	0.14
			GM2223	-2.43199	0.08
			GM13093	-2.42753	0.637
			AUNIP	-2.41776	0.24
			H4C1	-2.41096	0.877
			GRM8	-2.39501	0.866
			GM7678	-2.38822	0.364
			AMDHD1	-2.38604	0.585
			GM5366	-2.3812	0.198
			GM10067	-2.37738	0.436
			OLFR816	-2.37562	0.382
			H2AC8	-2.37287	0.148
			GM6189	-2.35473	0.11
			GM28592	-2.35423	0.766
			DEPDC1A	-2.35246	0.439
			GM43231	-2.352	0.221
			CNGA2	-2.35096	0.797
			GM10146	-2.34692	0.235
			GM31401	-2.34267	0.674
			4930544G11RIK	-2.33939	0.308
			GM27690	-2.33562	0.118
			CDC25C	-2.33096	0.901
			GSDMC	-2.33091	0.327
			H3C3	-2.32932	0.728
			GM34425	-2.32214	0.208
			GM13187	-2.31236	0.965
			GM9242	-2.3118	0.863
			CCNB2	-2.31041	0.914
			GM46544	-2.30085	0.419
			GM15581	-2.29746	0.212
			GM13053	-2.29402	0.354
			HOXD3	-2.28352	0.785
			GM5473	-2.27905	0.146
			GM49538	-2.2774	0.366
			H2AC10	-2.27375	0.304
			GM15497	-2.27318	0.207
			4933440J02RIK	-2.26864	0.222
			DOK5	-2.26077	0.557
			H3C13	-2.2569	0.67
			CENPN	-2.25415	0.596
			GUCA1A	-2.25286	0.428
			TROAP	-2.25133	0.821
			GM14149	-2.24689	0.576
			GM47199	-2.24654	0.471
			GM8797	-2.24619	0.274
			GSTP2	-2.24254	0.959
			GM13404	-2.23811	0.519
			STRA6L	-2.23794	0.639
			GM37482	-2.23771	0.244
			HSD17B1	-2.23623	0.553
			H4C6	-2.2288	0.785
			1700024J04RIK	-2.22693	0.357
			GM16567	-2.22269	0.104
			GM45700	-2.2182	0.289
			GM39929	-2.2172	0.196
			GM45426	-2.21712	0.275
			DCTD	-2.21365	0.267
			GM13092	-2.21213	0.209
			GM13162	-2.21186	0.293
			GM48018	-2.20541	0.124
			GM16531	-2.20101	0.393
			OLFR1303	-2.19624	0.35
			GM44116	-2.19232	0.494
			H3C15	-2.17766	0.142
			GM6104	-2.17246	0.0939
			QRICH2	-2.16812	0.237
			PAPPA2	-2.15713	0.291
			SMS-PS	-2.1508	0.382
			CENPK	-2.15025	0.863
			GM12138	-2.14711	0.239
			GM31749	-2.14583	0.24
			GM47247	-2.14202	0.097
			SPSB4	-2.13968	0.691
			KCNJ14	-2.1389	0.46
			PLATR16	-2.13825	0.169
			GM15344	-2.13679	0.317
			MAGEB16-PS2	-2.13626	0.134
			H2AC11	-2.13162	0.0738
			SLFNL1	-2.12888	0.321
			APOL7B	-2.12569	0.065
			GM16353	-2.12341	0.447
			OLFR1150-PS1	-2.12258	0.531
			HOXA9	-2.11807	0.43
			B230206L02RIK	-2.11624	0.511
			GM49891	-2.11602	0.128
			GM39090	-2.10536	0.768
			GM15186	-2.10324	0.453
			GM18101	-2.10297	0.0945
			CLEC4N	-2.10193	0.674
			POU4F1	-2.1002	0.41
			MXD3	-2.09929	0.639
			LNCENC1	-2.09526	0.719
			GM45047	-2.0933	0.228
			TTK	-2.09314	0.925
			GM12607	-2.09051	0.549
			ENHO	-2.08732	0.665
			RAPGEF3OS1	-2.08459	0.19
			CCDC110	-2.08195	0.365
			GM17147	-2.07981	0.148
			GM26803	-2.07417	0.259
			TAF9-PS	-2.06005	0.117
			GM49375	-2.05318	0.535
			KIF4	-2.05138	0.933
			CACNB4	-2.04928	0.706
			GM45240	-2.04852	0.302
			XLR4C	-2.04801	0.357
			GM49450	-2.04686	0.838
			CTRCOS	-2.04485	0.467
			GM6877	-2.04233	0.113
			LLPH-PS2	-2.04011	0.186
			GM10087	-2.03357	0.157
			GM20036	-2.03098	0.197
			DEPDC7	-2.02805	0.12
			5033430I15RIK	-2.02105	0.22
			GOT1L1	-2.01894	0.12
			AC117663.2	-2.01325	0.206
			CDCA3	-2.01291	0.643
			DHFR	-2.00725	0.704
			TMEM51	-2.00592	0.973
			GM16555	-2.00259	0.239
			AA413626	-2.00185	0.599
			PNMA2	-2.00178	0.463
			GM47061	-2.00053	0.467
			TACR2	-1.9999	0.214
			PEG10	-1.99945	0.866
			GM36944	-1.99848	0.853
			GM24888	-1.99771	0.301
			BC006965	-1.99674	0.494
			TIMP1	-1.99387	0.244
			TREM2	-1.99039	0.952
			GRIN2A	-1.98786	0.425
			GM3716	-1.98539	0.185
			GM15549	-1.98534	0.172
			GM47865	-1.98533	0.213
			SLC6A18	-1.97998	0.254
			VWA5B2	-1.97886	0.587
			E2F8	-1.97878	0.941
			HSPE1	-1.97451	0.785
			DNAJC22	-1.97119	0.393
			ZFP972	-1.96953	0.246
			GM6653	-1.96399	0.116
			GM32834	-1.96376	0.117
			GM18290	-1.96349	0.244
			GM5608	-1.95936	0.256
			CDKN3	-1.95508	0.939
			CDCA5	-1.9534	0.819
			GM10130	-1.95326	0.117
			ZFP93	-1.94847	0.907
			1700071K01RIK	-1.94075	0.264
			APH1C	-1.93881	0.71
			SLCO1A4	-1.93641	0.355
			GM14861	-1.93482	0.145
			GM48646	-1.93217	0.858
			TREML4	-1.9315	0.21
			STIL	-1.92972	0.805
			HOXA10	-1.92954	0.184
			GM20652	-1.92718	0.207
			GM8451	-1.92551	0.263
			GM29904	-1.92274	0.24
			H4C3	-1.91706	0.535
			GM44503	-1.91683	0.542
			AURKB	-1.91447	0.805
			MT2	-1.91316	0.747
			HIST1H2BR	-1.91305	0.0837
			UPK1A	-1.91116	0.14
			FRZB	-1.91058	0.392
			GM16093	-1.91016	0.3
			GM15009	-1.90908	0.11
			GM13632	-1.90684	0.196
			FAM50B	-1.90659	0.127
			MOGAT2	-1.90527	0.102
			GM7972	-1.90096	0.339
			SLITRK2	-1.9004	0.186
			GM5340	-1.89811	0.752
			B230217C12RIK	-1.89483	0.576
			GM12890	-1.89401	0.13
			SKA1	-1.89259	0.317
			9330102E08RIK	-1.88741	0.361
			DCTPP1	-1.88462	0.293
			MIA	-1.87701	0.269
			GM47743	-1.87555	0.15
			GM27698	-1.87525	0.139
			4930426L09RIK	-1.8752	0.12
			GM30262	-1.86593	0.136
			MREG	-1.86346	0.974
			GM20716	-1.86211	0.112
			GM9818	-1.86143	0.0727
			FAM83D	-1.85891	0.367
			AURKA	-1.85803	0.998
			CIP2A	-1.85759	0.958
			GM49369	-1.84862	0.125
			PADI3	-1.8467	0.346
			RPA3	-1.84386	0.284
			AA467197	-1.84197	0.092
			COX7A2	-1.84179	0.456
			GM19434	-1.84176	0.175
			TDRKH	-1.83502	0.604
			GM17409	-1.83393	0.232
			RPS12L1	-1.82761	0.104
			GM38301	-1.82758	0.401
			GM5812	-1.82468	0.207
			GM44524	-1.82138	0.161
			GM42615	-1.82112	0.542
			GM17121	-1.81847	0.0909
			GM17222	-1.81847	0.0909
			GM15875	-1.81647	0.359
			GFI1B	-1.80885	0.393
			GM5182	-1.80844	0.201
			GM11808	-1.80578	0.0535
			GM9996	-1.80351	0.0998
			GM14091	-1.79719	0.489
			GM13630	-1.79625	0.131
			GM3940	-1.79483	0.0852
			GM9830	-1.79437	0.103
			PIF1	-1.79248	0.639
			CRMP1	-1.78755	0.955
			HAPLN4	-1.78699	0.0996
			ASF1B	-1.78426	0.493
			DGKI	-1.78409	0.946
			1110038B12RIK	-1.77885	0.989
			GM17195	-1.77613	0.301
			RIMS2	-1.77459	0.761
			GM25178	-1.76806	0.326
			C2CD4D	-1.76545	0.132
			GM37559	-1.76526	0.835
			GM8186	-1.76345	0.0535
			GM4755	-1.763	0.0842
			TBCA	-1.76299	0.319
			GM43909	-1.76295	0.853
			GM42607	-1.76274	0.206
			4921536K21RIK	-1.76159	0.587
			ZFP428	-1.76063	0.395
			H2AC4	-1.75915	0.0685
			GM14173	-1.7586	0.28
			GM44106	-1.75782	0.762
			SPC25	-1.75619	0.64
			INSL6	-1.75606	0.0696
			GM30624	-1.75439	0.234
			RXFP3	-1.7531	0.298
			RAD51AP1	-1.75259	0.999
			1700003F12RIK	-1.7508	0.203
			ALKBH7	-1.74609	0.542
			GJB1	-1.74493	0.171
			H2BU1-PS	-1.74177	0.388
			GM48113	-1.74147	0.213
			A130023I24RIK	-1.74126	0.341
			CCNF	-1.74035	0.789
			SNRPG	-1.73978	0.392
			SLC7A9	-1.73735	0.0909
			4930478K11RIK	-1.73621	0.464
			GM20390	-1.73532	0.0695
			GM23370	-1.72926	0.129
			GM42614	-1.72818	0.785
			GM29427	-1.72686	0.429
			GM28041	-1.72594	0.0695
			CCNE2	-1.72549	0.791
			H2AC18	-1.72516	0.0956
			H2BC3	-1.72362	0.672
			GM7803	-1.72322	0.153
			GM38317	-1.7222	0.0695
			ZFP148-PS1	-1.71839	0.15
			FIGNL1	-1.71701	0.629
			GM9520	-1.71599	0.141
			GTSE1	-1.71481	0.418
			CDC42EP5	-1.7129	0.612
			GM48092	-1.71244	0.492
			PRODH2	-1.71175	0.706
			RAB17	-1.71145	0.522
			APOM	-1.70907	0.147
			PTPMT1	-1.70905	0.994
			EFCAB8	-1.70874	0.11
			GM10434	-1.70836	0.0843
			ZFP286OS	-1.7083	0.338
			VMN1R13	-1.70753	0.542
			CEP55	-1.70739	0.746
			XKRX	-1.70698	0.402
			EFCAB7	-1.70628	0.484
			H2-T3	-1.70582	0.248
			BC030867	-1.70505	0.287
			AU022793	-1.70421	0.141
			ZFP575	-1.70379	0.418
			GRM5	-1.70001	0.129
			GM8051	-1.69877	0.14
			GM7241	-1.69861	0.146
			TCF19	-1.698	0.604
			TRIM71	-1.69559	0.952
			HCN3	-1.69334	0.207
			NUDT8	-1.69229	0.166
			GM10046	-1.69042	0.113
			MSR1	-1.6884	0.576
			GINS1	-1.68722	0.947
			DEPDC1B	-1.68503	0.75
			TES3-PS	-1.68496	0.119
			GM20319	-1.68374	0.144
			PLEKHG4	-1.67548	0.197
			HIGD1A	-1.67376	0.518
			GM43267	-1.66998	0.447
			GM43520	-1.66855	0.19
			GM47017	-1.66661	0.344
			STXBP5L	-1.66489	0.128
			LIG4	-1.6632	0.817
			ZFP429	-1.66315	0.428
			GM15784	-1.65796	0.22
			CKS1B	-1.65526	0.565
			H4C14	-1.65507	0.912
			ITGB3BP	-1.6545	0.645
			CDT1	-1.64583	0.607
			SLC26A4	-1.64498	0.497
			6430710M23RIK	-1.64312	0.497
			GM16178	-1.64311	0.137
			2700038G22RIK	-1.64003	0.949
			GM9762	-1.63966	0.244
			NUSAP1	-1.63881	0.701
			TIMM8B	-1.63754	0.447
			GM45774	-1.63749	0.195
			2010204K13RIK	-1.63603	0.511
			SERPINH1	-1.63392	0.683
			GM47337	-1.63309	0.214
			PGBD5	-1.63211	0.418
			FCGR1	-1.63151	0.118
			GM5820	-1.63059	0.812
			H2AC19	-1.62941	0.281
			GM14419	-1.6279	0.23
			MCM10	-1.6257	0.619
			BNC2	-1.62315	0.969
			RPS19BP1	-1.62181	0.528
			CCNA2	-1.61762	0.733
			H2AC20	-1.61655	0.931
			ORC1	-1.61503	0.387
			PIN4	-1.61339	0.545
			FCGR4	-1.61242	0.108
			RPL17-PS1	-1.61213	0.114
			GM42941	-1.61012	0.948
			PPARGC1A	-1.60825	0.658
			GM17087	-1.60771	0.187
			GM47172	-1.60661	0.114
			GM49179	-1.60568	0.501
			PIGF	-1.60436	0.164
			ALDOC	-1.60225	0.417
			CDC6	-1.60194	0.457
			1700066B19RIK	-1.60182	0.318
			PAGR1A	-1.601	0.045
			GM48308	-1.59562	0.106
			CUBN	-1.59529	0.851
			MYH2	-1.59384	0.116
			SNORA43	-1.59376	0.117
			DPP7	-1.59346	0.865
			GM49270	-1.59126	0.186
			1700086O06RIK	-1.58913	0.465
			GREB1	-1.58735	0.392
			GM45823	-1.58121	0.108
			GM47136	-1.58046	0.594
			FTL1	-1.57908	0.959
			GM17219	-1.57567	0.124
			KIFC1	-1.57524	0.627
			DHCR7	-1.57168	0.705
			FSD1	-1.5704	0.117
			GM49545	-1.5667	0.187
			GM49733	-1.56552	0.0973
			GM47245	-1.56296	0.213
			GM48318	-1.56201	0.11
			GM13182	-1.55967	0.128
			GM16104	-1.55957	0.367
			G630016G05RIK	-1.55924	0.207
			LSM 5,00	-1.55872	0.406
			4930408O17RIK	-1.55791	0.281
			NGP	-1.55786	0.263
			GM20150	-1.55606	0.14
			HIST1H2BQ	-1.5559	0.119
			GM8813	-1.55578	0.548
			OTOS	-1.55231	0.135
			SRM	-1.55135	0.952
			SNRPD1	-1.55111	0.631
			PDE10A	-1.55106	0.447
			MCM6	-1.54845	0.93
			GM17206	-1.54738	0.131
			AGO2	-1.54461	0.96
			CLVS1	-1.54404	0.135
			LSS	-1.5431	0.826
			PDE1C	-1.5428	0.88
			CHCHD4	-1.54214	0.639
			GM27517	-1.54183	0.0784
			GM8709	-1.54084	0.165
			NRK	-1.53846	0.161
			TXN1	-1.53802	0.724
			TMEM132B	-1.53751	0.122
			A930036I15RIK	-1.53622	0.1
			CAMK2N2	-1.53465	0.251
			C1QBP	-1.53344	0.433
			MDFI	-1.5331	0.592
			GM42879	-1.53119	0.211
			GM16216	-1.53102	0.446
			GM15546	-1.53016	0.139
			GM14822	-1.52965	0.0481
			FBXO5	-1.52874	0.755
			KCNJ13	-1.52698	0.738
			RAPSN	-1.52363	0.46
			GALK1	-1.52278	0.623
			CYB5A	-1.52269	0.961
			RPL36-PS12	-1.52021	0.258
			XRRA1	-1.51789	0.903
			RANGAP1	-1.5155	0.853
			5730507C01RIK	-1.51436	0.592
			TEN1	-1.514	0.699
			MIR1966	-1.51369	0.228
			CHIL3	-1.51344	0.309
			H2AX	-1.5127	0.531
			GM12503	-1.51119	0.907
			TM7SF3	-1.51087	0.853
			GM20636	-1.51018	0.466
			GM42047	-1.50949	0.891
			GM28499	-1.50762	0.318
			DYNLT1B	-1.50691	0.354
			GM45246	-1.50656	0.172
			GM13033	-1.50601	0.0728
			DUT	-1.50535	0.4
			H4C4	-1.50444	0.501
			GM43758	-1.50302	0.172
			DTL	-1.50216	0.538
			RAB4A	-1.50067	0.797
			GM8472	-1.5006	0.149
			NR4A3	-1.49817	0.446
			NDUFB4C	-1.49736	0.198
			GM49216	-1.49712	0.0902
			OLFR1487	-1.49602	0.222
			SPG21	-1.49566	0.612
			GM45589	-1.49357	0.382
			SNORD43	-1.4928	0.117
			GM47666	-1.49217	0.305
			GM6722	-1.49197	0.146
			GM4462	-1.49181	0.167
			GM49909	-1.49053	0.046
			ADGRA3	-1.4904	0.88
			LYPLAL1	-1.49024	0.36
			D430020J02RIK	-1.48956	0.599
			CHTF18	-1.48682	0.623
			GM15566	-1.48619	0.123
			GM15247	-1.48572	0.123
			SRRD	-1.48521	0.729
			SNRPF	-1.48474	0.347
			AHRR	-1.48455	0.393
			HNRNPAB	-1.48364	0.798
			PRELID3A	-1.48335	0.951
			GM9961	-1.48124	0.131
			DUSP4	-1.48045	0.75
			MND1	-1.48004	0.138
			TUBA1B	-1.48	0.943
			CCT7	-1.47932	0.818
			COPRS	-1.47824	0.489
			GRIA4	-1.47449	0.292
			CAR9	-1.4733	0.201
			GM18325	-1.47315	0.222
			HIGD2A	-1.47245	0.55
			TNFRSF11B	-1.4714	0.328
			KIF2C	-1.47049	0.274
			GM45546	-1.47006	0.141
			SLC25A5	-1.46989	0.639
			GM20388	-1.46604	0.0765
			FANCD2	-1.46505	0.39
			RPP25L	-1.46503	0.504
			GM15799	-1.46468	0.167
			CLSTN3	-1.46382	0.987
			2610318N02RIK	-1.46237	0.44
			PCDHB11	-1.46089	0.881
			CCDC13	-1.45976	0.433
			FEZ1	-1.45946	0.241
			LYAR	-1.45843	0.545
			GM12205	-1.45819	0.125
			RAB39B	-1.45562	0.348
			MGAT4B	-1.45469	0.851
			GM37317	-1.45415	0.222
			MTBP	-1.45267	0.945
			GM6807	-1.45054	0.499
			EEFSEC	-1.45041	0.627
			GM9240	-1.44886	0.104
			TOMM20	-1.44524	0.604
			GM20445	-1.44462	0.19
			ENC1	-1.44333	0.813
			4930455G09RIK	-1.44287	0.132
			GM47471	-1.44245	0.842
			GM44264	-1.44232	0.39
			GM19210	-1.43931	0.136
			RAPGEF4OS1	-1.43867	0.273
			TGIF2-PS2	-1.43529	0.0909
			IGSF8	-1.43499	0.86
			GTF2H1	-1.43462	0.937
			AKIRIN1-PS	-1.43462	0.281
			VMN2R30	-1.43414	0.704
			AGPAT5	-1.43274	0.888
			TONSL	-1.43259	0.746
			GYG	-1.43244	0.857
			UNC5C	-1.4317	0.981
			ASNS	-1.43129	0.697
			ARHGAP27OS1	-1.42937	0.242
			GM15594	-1.42909	0.326
			COX7B	-1.42744	0.262
			GM45112	-1.42655	0.0902
			SAA3	-1.42395	0.276
			AHCY	-1.4217	0.74
			TRAF4	-1.41983	0.81
			BC055324	-1.41815	0.376
			NME4	-1.41702	0.147
			DCLK1	-1.4162	0.699
			GM2436	-1.4141	0.0718
			GM5487	-1.41392	0.196
			BPIFB9B	-1.41366	0.0899
			PLXNA1	-1.41341	0.768
			GM37336	-1.41321	0.25
			GM10705	-1.41285	0.0388
			TUBB5	-1.41194	0.768
			TMEM97	-1.41149	0.441
			ACOT1	-1.40979	0.863
			TUBB3	-1.4095	0.957
			MOGS	-1.40784	0.785
			4930570N18RIK	-1.40722	0.0894
			MCM4	-1.40663	0.535
			GM37444	-1.40655	0.31
			GM6612	-1.40611	0.21
			RAD51	-1.40556	0.382
			OAS1H	-1.40542	0.0634
			ADAMTS13	-1.40335	0.354
			GNB1L	-1.40151	0.332
			SOGA3	-1.40148	0.288
			GM16835	-1.40144	0.222
			FASTKD3	-1.40114	0.492
			GM37977	-1.40007	0.125
			GARS	-1.39925	0.989
			4932438H23RIK	-1.39861	0.12
			ACOD1	-1.39848	0.113
			TUBA1C	-1.39568	0.71
			PLK4	-1.39522	0.958
			GM43940	-1.39384	0.542
			PFDN4	-1.39113	0.456
			ZDHHC15	-1.38739	0.424
			MRM3	-1.38711	0.923
			NCAPD2	-1.38528	0.783
			DDX59	-1.38509	0.483
			GM15511	-1.38415	0.153
			MRPL44	-1.38388	0.293
			GM16487	-1.38377	0.291
			GM12981	-1.38347	0.247
			CYP4F14	-1.38289	0.166
			ZFP474	-1.38226	0.416
			GM14494	-1.3822	0.165
			PZP	-1.38172	0.0887
			GM16068	-1.38078	0.153
			CCT3	-1.37978	0.852
			ODF3L1	-1.37962	0.123
			EME1	-1.37942	0.607
			GM43751	-1.37889	0.337
			GM17826	-1.37845	0.429
			MRPL13	-1.37793	0.935
			GM43774	-1.37656	0.539
			1810058I24RIK	-1.37467	0.587
			2010320O07RIK	-1.37405	0.145
			ART5	-1.37261	0.281
			GM44026	-1.37241	0.354
			GM6051	-1.37103	0.097
			SLC39A6	-1.37085	0.521
			GM42471	-1.37077	0.301
			UQCC2	-1.37014	0.491
			GM44366	-1.36931	0.321
			GM48718	-1.36826	0.167
			TNNT1	-1.36544	0.26
			MIR6236	-1.36427	0.323
			UNG	-1.36341	0.298
			GM14373	-1.36291	0.11
			ZFHX2OS	-1.36284	0.353
			GM13331	-1.36156	0.0909
			GM16121	-1.36072	0.282
			PRIM1	-1.36031	0.792
			INCENP	-1.35997	0.961
			TACC3	-1.35971	0.727
			SDHB	-1.35904	0.48
			KNTC1	-1.35851	0.317
			RAPGEF4OS3	-1.35525	0.621
			CTSZ	-1.35515	0.823
			MIR670HG	-1.3546	0.305
			CCNJL	-1.35387	0.292
			UBE2N-PS1	-1.35331	0.118
			GM12705	-1.35215	0.17
			RPL27	-1.35192	0.959
			PEX12	-1.35156	0.886
			GM38699	-1.35034	0.297
			GM9755	-1.34895	0.0605
			PCDHB12	-1.34862	0.243
			ZC3HAV1L	-1.3483	0.635
			A730035I17RIK	-1.34742	0.131
			SHMT2	-1.34679	0.576
			TUBG1	-1.34492	0.7
			GM8637	-1.34405	0.161
			LSM 8,00	-1.34154	0.696
			PRMT1	-1.34101	0.731
			GM21761	-1.34082	0.206
			LPAR5	-1.34054	0.204
			NCAPH	-1.33967	0.425
			RND2	-1.33963	0.62
			IGF2OS	-1.33862	0.126
			CPVL	-1.3386	0.156
			GM11518	-1.33844	0.0474
			KIF20B	-1.33789	0.619
			GM37200	-1.33666	0.0702
			GM20483	-1.33495	0.0819
			MFSD5	-1.33408	0.543
			OLFR237	-1.33298	0.196
			ARHGAP11A	-1.33248	0.73
			B3GALT5	-1.33229	0.249
			HAT1	-1.33225	0.654
			NMNAT2	-1.33134	0.42
			GM18362	-1.33098	0.0929
			NUP50	-1.33023	0.949
			TWF1	-1.32903	0.962
			LY6G5C	-1.32862	0.0541
			GM48147	-1.32703	0.0714
			CFAP300	-1.32606	0.227
			ZFP600	-1.32553	0.103
			HELLS	-1.3251	0.623
			GM43589	-1.32444	0.102
			OASL1	-1.32241	0.326
			GM10252	-1.32108	0.101
			OAT	-1.31976	0.621
			MVD	-1.31945	0.302
			SOX15	-1.31892	0.146
			1110065P20RIK	-1.31782	0.265
			MRPL36	-1.31551	0.395
			GM7868	-1.31472	0.0939
			GLB1L3	-1.31409	0.0947
			CBX3	-1.31338	0.999
			GM7198	-1.31276	0.0695
			BAK1	-1.31243	0.697
			TEX38	-1.31214	0.0814
			WEE1	-1.31187	0.606
			PLD5	-1.3112	0.0964
			GM16568	-1.31115	0.0483
			GM48935	-1.31066	0.143
			MSMO1	-1.31023	0.567
			NOP16	-1.30951	0.624
			SKP2	-1.30867	0.641
			GM32486	-1.30708	0.29
			GM48093	-1.30502	0.58
			HOXD4	-1.30479	0.317
			CENPL	-1.30436	0.384
			ZFP54	-1.3027	0.722
			ATP5MPL	-1.30136	0.31
			GM6088	-1.30093	0.427
			CENPS	-1.30069	0.198
			POLD2	-1.30012	0.258
			NCAPG2	-1.29924	0.747
			HOXA6	-1.299	0.125
			DBI	-1.2985	0.402
			LSM 10,00	-1.29768	0.627
			PPIL1	-1.29632	0.668
			CHIC1	-1.29524	0.85
			UBTFL1	-1.29339	0.127
			UBIAD1	-1.292	0.747
			ITPA	-1.29198	0.587
			SLC4A8	-1.29094	0.46
			KLRB1B	-1.2904	0.166
			GM42852	-1.28947	0.472
			MRPL53	-1.2887	0.343
			EIF3J2	-1.28813	0.931
			PROKR1	-1.28656	0.244
			OXLD1	-1.28586	0.161
			SLC16A3	-1.28565	0.339
			FBLN5	-1.28553	0.665
			MRPS18B	-1.28449	0.522
			SHOX2	-1.28373	0.187
			GM37412	-1.28323	0.146
			GM3550	-1.28145	0.186
			GM26519	-1.27967	0.0925
			KIF3A	-1.27958	0.987
			HMGB2	-1.27823	0.646
			GM6263	-1.27763	0.289
			KIFC5B	-1.2759	0.587
			GM2115	-1.27425	0.587
			GLMP	-1.27389	0.556
			C330018A13RIK	-1.27373	0.175
			HAP1	-1.27354	0.798
			GM44806	-1.27341	0.104
			GM18190	-1.27286	0.228
			RPS6KA6	-1.27245	0.365
			DIAPH3	-1.27216	0.796
			XRCC2	-1.27149	0.92
			GM2004	-1.27091	0.197
			HMGA1	-1.26973	0.385
			GNG8	-1.26856	0.226
			RANBP1	-1.2685	0.642
			SLC10A3	-1.26723	0.278
			VGF	-1.26549	0.0906
			OLFR1196	-1.2649	0.116
			GLOD4	-1.26485	0.495
			PFKL	-1.26464	0.395
			NCKAP1	-1.26217	0.587
			TMEM9	-1.2621	0.692
			TMEM184C	-1.26193	0.472
			RTN4RL2	-1.26074	0.104
			GM42959	-1.26045	0.908
			RPL28	-1.26042	0.514
			3300002I08RIK	-1.26002	0.607
			UQCR10	-1.25939	0.211
			GM11439	-1.25819	0.102
			GM2270	-1.25796	0.0843
			ZFP518B	-1.25714	0.745
			TRAIP	-1.25618	0.263
			1700019D03RIK	-1.25599	0.553
			GM14276	-1.25509	0.127
			RAPGEF4	-1.25505	0.757
			LAMTOR2	-1.24938	0.441
			GM9025	-1.24907	0.117
			SET	-1.24723	0.955
			HGSNAT	-1.24703	0.556
			KCNH4	-1.24658	0.409
			GM12312	-1.24646	0.116
			SNORA7A	-1.24615	0.223
			OLA1	-1.24547	0.74
			GM17134	-1.24504	0.0927
			LPCAT2	-1.24485	0.697
			SEPT9	-1.2445	0.797
			HMGCR	-1.24315	0.644
			IL10RB	-1.24261	0.642
			SEC61B	-1.24191	0.285
			CXCL10	-1.24172	0.307
			MSANTD3	-1.24155	0.298
			GM14322	-1.2414	0.486
			GM21986	-1.24017	0.362
			GM48885	-1.23932	0.42
			SNX3	-1.23932	0.928
			GM45141	-1.23805	0.291
			SARDH	-1.23728	0.624
			RPN1	-1.23682	0.536
			GM27227	-1.23477	0.149
			CDK4	-1.23433	0.638
			MESD	-1.23418	0.752
			RAD18	-1.23267	0.76
			SLC38A1	-1.23217	0.627
			OLFR620	-1.23146	0.403
			ZFP786	-1.23112	0.155
			GM26770	-1.23057	0.146
			AK6	-1.22997	0.839
			GM47987	-1.2296	0.262
			MRPS11	-1.22925	0.213
			ATP6V1G1	-1.22841	0.569
			TMEM258	-1.22791	0.912
			6330562C20RIK	-1.22786	0.202
			ZFP469	-1.22733	0.513
			PHB	-1.22728	0.422
			PBDC1	-1.22694	0.783
			2810029C07RIK	-1.22694	0.165
			PCLAF	-1.22644	0.596
			SUCLG2	-1.22628	0.96
			GM43823	-1.22429	0.104
			TEX261	-1.22361	0.835
			GM15580	-1.22307	0.334
			XLR3B	-1.22305	0.424
			GM15890	-1.22243	0.116
			GM42628	-1.22215	0.12
			ELDR	-1.22165	0.281
			RPS25	-1.22147	0.556
			CNNM1	-1.22138	0.203
			H4C8	-1.22125	0.474
			RUVBL1	-1.22063	0.376
			IGHV5-17	-1.21926	0.12
			AMACR	-1.21848	0.254
			GM4972	-1.21727	0.161
			ZMYND19	-1.2171	0.3
			SKIDA1	-1.21584	0.474
			GM5605	-1.21575	0.0836
			H3C6	-1.21424	0.242
			H1F4	-1.21302	0.378
			ATPIF1	-1.21229	0.738
			LRRC24	-1.21212	0.0833
			GM48960	-1.21209	0.138
			TMEM101	-1.21117	0.446
			JAGN1	-1.21093	0.701
			GM44265	-1.21084	0.685
			GM8019	-1.21078	0.103
			CDH24	-1.21024	0.539
			AHSA1	-1.20969	0.627
			GM37397	-1.20967	0.291
			RDH11	-1.20957	0.839
			FKBP11	-1.20951	0.7
			ATP7A	-1.20927	0.839
			RBM3OS	-1.20774	0.127
			LDHB	-1.20771	0.463
			NDC1	-1.20762	0.408
			SQSTM1	-1.20748	0.716
			GM26815	-1.20746	0.182
			UBE2S	-1.20689	0.561
			2410006H16RIK	-1.20684	0.285
			EYA1	-1.2068	0.65
			ELOVL2	-1.20679	0.0936
			DYNC2LI1	-1.20666	0.185
			GM45292	-1.20639	0.11
			GM23153	-1.20622	0.21
			PRKRA	-1.20615	0.684
			GM10642	-1.20596	0.144
			SMYD2	-1.20545	0.562
			GM23444	-1.20356	0.0846
			GM23472	-1.20356	0.0846
			RPL31	-1.20346	0.499
			GM13844	-1.20302	0.104
			SLC7A3	-1.20294	0.267
			GM13493	-1.20206	0.124
			CMTR2	-1.20128	0.205
			FAM174B	-1.19926	0.495
			NTMT1	-1.19904	0.592
			MAP3K15	-1.19708	0.558
			ST3GAL6	-1.19664	0.863
			GM22220	-1.19648	0.25
			GM37111	-1.19614	0.0909
			PSPH	-1.19567	0.446
			CUEDC2	-1.19537	0.989
			NPAT	-1.19528	0.639
			TGIF2	-1.1952	0.369
			PCYOX1	-1.19485	0.707
			FHL4	-1.1948	0.138
			GM44815	-1.1948	0.186
			PTER	-1.19395	0.576
			CNOT9	-1.1939	0.925
			SLIRP	-1.19333	0.347
			GM7856	-1.19232	0.0867
			MMGT1	-1.19174	0.798
			FADS2	-1.19105	0.453
			RPL36	-1.19066	0.367
			4732419C18RIK	-1.19065	0.797
			RPL17-PS10	-1.19047	0.0939
			GM18283	-1.18996	0.819
			GM28800	-1.18966	0.0996
			SGO1	-1.18948	0.484
			COA3	-1.18945	0.404
			SMARCA5-PS	-1.18925	0.0998
			SLC6A15	-1.18878	0.674
			UTP14B	-1.18825	0.703
			GM6525	-1.18731	0.203
			DPY19L1	-1.18725	0.816
			MEGF10	-1.18719	0.198
			TRIB3	-1.18671	0.496
			MRPL34	-1.18624	0.356
			PIP4P2	-1.18618	0.493
			GM25288	-1.18604	0.155
			GM44364	-1.18561	0.0912
			TPT1-PS3	-1.18446	0.0369
			NUTF2-PS1	-1.18437	0.937
			FKBP9	-1.18418	0.738
			RPA1	-1.18402	0.385
			CDKN2C	-1.18379	0.638
			HOXB5OS	-1.18355	0.0876
			GM26885	-1.18293	0.407
			H3C8	-1.18278	0.0688
			HACD2	-1.18107	0.393
			GM26973	-1.18104	0.238
			NUP37	-1.18103	0.331
			KIF21A	-1.181	0.668
			PIMREG	-1.18073	0.267
			LTA4H	-1.18034	0.767
			CST6	-1.17978	0.0862
			BRINP1	-1.17931	0.306
			ACP1	-1.17921	0.765
			MNS1	-1.17911	0.543
			CENPU	-1.17898	0.264
			ZFP637	-1.17817	0.522
			PARPBP	-1.17731	0.214
			GM15559	-1.17696	0.321
			PASK	-1.17462	0.692
			GM12101	-1.17449	0.12
			2300009A05RIK	-1.17447	0.395
			RWDD2A	-1.17438	0.158
			GM12346	-1.17435	0.528
			GNG12	-1.17416	0.491
			ORMDL1	-1.1724	0.448
			H2BC4	-1.17221	0.97
			AI506816	-1.17197	0.609
			RPL27-PS3	-1.1701	0.145
			GM44958	-1.16963	0.0879
			GM43301	-1.16834	0.196
			HOXD3OS1	-1.16775	0.163
			CPE	-1.16716	0.62
			GM15907	-1.16661	0.276
			GM43549	-1.16585	0.194
			GM17191	-1.16574	0.0731
			ZFP114	-1.16452	0.153
			KBTBD8	-1.1639	0.354
			GM12744	-1.1639	0.194
			CDC45	-1.16291	0.333
			GM49785	-1.16283	0.0826
			LSM 3,00	-1.1622	0.343
			GM15528	-1.16172	0.144
			WDR61	-1.1607	0.937
			GM41225	-1.16065	0.0599
			IMPAD1	-1.15977	0.562
			HIST1H4N	-1.15952	0.0326
			AZGP1	-1.15938	0.186
			TES	-1.15907	0.616
			GM6169	-1.15891	0.0492
			GM16146	-1.15889	0.152
			CPB1	-1.15888	0.222
			C030037D09RIK	-1.15869	0.925
			GM20687	-1.15869	0.108
			GM15489	-1.15853	0.118
			GM45472	-1.15826	0.98
			MAP2K3OS	-1.15821	0.287
			NUP205	-1.1571	0.732
			CDK2AP1	-1.15665	0.506
			CTNNB1	-1.15618	0.666
			GM48188	-1.15568	0.271
			GM11724	-1.15567	0.103
			GAD1	-1.15443	0.125
			STRAP	-1.1525	0.55
			PSMG4	-1.15204	0.207
			GM20686	-1.15078	0.108
			GM18890	-1.14972	0.298
			FUCA2	-1.14967	0.859
			OLFR1417	-1.14923	0.353
			GM26464	-1.14784	0.176
			GM21817	-1.14759	0.858
			GM13462	-1.14734	0.0801
			BDH2	-1.14679	0.0828
			NDUFS8	-1.14613	0.531
			MRPL12	-1.14556	0.466
			GM31544	-1.14499	0.0838
			GDPD1	-1.14427	0.604
			WSB2	-1.14299	0.62
			PLXNC1	-1.14267	0.59
			OLFR596	-1.14252	0.14
			GM42613	-1.14225	0.203
			RPL31-PS8	-1.14216	0.471
			SPOPFM2	-1.14161	0.138
			SNX1	-1.14138	0.859
			HSF4	-1.14117	0.374
			RPS2	-1.14072	0.437
			CPLANE2	-1.14058	0.447
			GOT2	-1.1405	0.347
			FOXC1	-1.1394	0.393
			FAM241B	-1.13825	0.258
			GM42568	-1.1381	0.222
			ATP5G3	-1.13693	0.392
			SPATS2	-1.13604	0.528
			PRSS12	-1.13595	0.651
			GM20717	-1.13577	0.202
			GM48996	-1.13467	0.956
			SNORA23	-1.13411	0.153
			MRM1	-1.13402	0.418
			AKT1	-1.13341	0.884
			GM45285	-1.13332	0.0794
			NUDT19	-1.13316	0.281
[truncated: 21,077 more rows]

## Sheet: Figure 7
	Figure 7c
			Time in days	Glenzocimab						Control
			-1	546*	468*	297*	1198	1304	914	246*	345*	81*	1440	1278	1510
			1	1210	1310	720	1198	1304	914		1026	854	1440	1278	1510
			7	720	1214	750	1366	1900	1024		1084	1020	1502	1598	1614
			14	736	1650	982	1576	1406	1534		1650	736	1032	1150	688
	Figure 7d
		Glenzocimab D15 in vivo binding
				%Plts	%Glenzo
		Glenzocimab	Mouse 1	12.6	99.4
			Mouse 2	13.6	98.2
			Mouse 3	6.28	98.6
		Control	Mouse 5	14.9	0
			Mouse 6	9.5	0
	Figure 7e
			Relative photon flux (p/s)
			14 dpi
			Control	Glenzo
				0.0364
			0.395	0.0487
			0.022	0.0683
			1.16	0.483
			1.82	0.0883
			0.0676	0.03416
	Figure 7f
				Relative photon flux (p/s)
			Time in days	Ctrl						Glenzo
			0	1	1	1	1	1		1	1	1	1	1	1
			1	0.00982	0.0105	0.0221	0.023	0.0183		0.00383	0.0177	0.00837	0.0273	0.0368	0.0299
			3	0.0126	0.00704	0.0379	0.038	0.0146		0.0105	0.0403	0.0102	0.0224	0.036	0.0472
			7	0.104	0.00862	0.129	0.179	0.0173		0.00527	0.0221	0.00669	0.0709	0.0306	0.0362
			10	0.343	0.0442	0.168	0.402	0.0127		0.00258	0.00801	0.033	0.151	0.0279	0.0317
			14	0.395	0.022	1.16	1.82	0.0676		0.0364	0.0487	0.0683	0.483	0.0883	0.0341605
	Figure 7g
			N foci/lung			Foci size/lung
			Control	Glenzo		Control	Glenzo
			30	81		325	296
			19	37		349	277
				18			287
			15	41		196	273
			44	12		407	156
			1	9		690	160

## Sheet: Figure S1 
	Figure S1b
				human cPRP curve
				Time	ADP	Collagen	Beads	4T1	B16F10	A375	E0771	AT3	D2A1	MDA-MB-231	MCF7
						-24.7			-35.16	-32.28	-85.9	-20.86		-30.73	-19.1
				0	-34.19	-16.41	-38.31	-11.81	-25.27	-26.17	-52.48	-21.26	-22.41	-25.63	-13.65
				0.2	-20.85	-13.61	-20.58	-9.05	-12.23	-16.33	-35.25	-14.11	-13.68	-20.43	-4.65
				0.4	-13.51	-12.59	-13.81	-2.73	-2.35	-9.8	-19.17	-10.38	-7.59	-16.35	-0.09
				0.6	-10.61	-9.79	-3.69	3.19	-1.29	-8.15	-17.61	-9.28	-4.45	-16.25	0.8
				0.8	-10.13	-8.95	-0.46	4.08	-0.56	-7.84	-15.12	-7.97	-2.88	-15.53	1.39
				1	-10.42	-8.58	0.9	4.18	0.07	-7.53	-12.94	-7.06	-2.88	-14.21	1.09
				1.2	-8.48	-8.11	0.37	3.39	1.34	-6.9	-9.62	-6.35	-2.49	-12.57	1.39
				1.4	-7.61	-6.81	-0.56	2.99	1.34	-6.49	-8.89	-5.85	-1.71	-11.45	1.59
				1.6	-6.55	-6.06	-1.09	1.71	1.34	-5.97	-9.1	-5.25	-1.41	-10.53	0.89
				1.8	-5	-5.41	-0.36	2.01	1.23	-5.87	-9.1	-4.84	-1.61	-9.62	0.6
				2	-4.13	-4.67	-0.36	2.01	1.13	-5.56	-7.02	-4.34	-1.51	-8.7	0.7
				2.2	-5	-4.57	-0.25	2.4	1.02	-5.04	-5.88	-3.94	-1.41	-7.98	0.5
				2.4	-4.81	-4.11	0.17	1.91	0.81	-4.63	-4.74	-3.84	-1.51	-6.96	0.4
				2.6	-4.13	-3.74	-0.25	1.91	0.91	-4.21	-3.91	-3.84	-1.71	-6.35	0.2
				2.8	-3.94	-3.55	-0.56	0.23	0.7	-3.8	-3.6	-3.53	-1.41	-5.64	0.4
				3	-3.17	-3.46	-0.04	0.33	0.39	-3.69	-4.01	-3.13	-1.31	-5.13	0.4
				3.2	-3.17	-3.08	0.58	0.62	0.18	-3.49	-2.97	-3.13	-1.9	-4.92	0.2
				3.4	-2.97	-2.71	0.37	0.62	-0.14	-3.28	-2.35	-3.03	-1.41	-4.41	0.1
				3.6	-2.59	-2.43	0.27	0.82	-0.35	-2.97	-2.35	-2.73	-1.31	-4.21	0.3
				3.8	-2.3	-1.22	0.37	1.32	1.34	-1.21	1.8	-1.52	-1.31	-2.68	1.09
				4	-0.56	-0.75	2.04	2.01	2.18	-0.07	1.9	-0.31	-0.04	-1.56	1.59
				4.2	-0.27	-0.2	2.46	2.01	1.34	-0.17	1.59	-0.31	0.06	-0.94	0.7
				4.4	-0.17	0.36	3.08	1.22	-0.14	-0.59	0.35	-0.11	0.16	-0.64	-0.09
				4.6	-0.07	0.64	1.94	0.62	-0.56	-0.28	1.59	0.29	-0.14	0.38	-0.39
				4.8	-0.36	0.83	0.58	-0.56	-0.87	0.24	2.11	0.5	-0.23	1.1	-0.29
				5	0.6	0.83	0.06	-0.66	-0.98	0.76	1.18	0.6	-0.14	1.61	-0.19
				5.2	0.8	0.92	0.48	-0.95	-1.19	0.97	1.07	0.9	0.06	1.91	-0.39
				5.4	1.09	1.11	0.58	-0.76	-0.66	1.17	0.76	1	0.06	2.12	-0.79
				5.6	1.09	1.02	1.1	-0.56	-0.56	1.38	0.66	1.2	0.26	2.63	-0.39
				5.8	0.51	1.11	1.1	-0.95	-0.56	1.8	0.14	1.5	0.55	2.83	-0.49
				6	0.89	1.3	1.21	-0.76	-0.24	2.11	0.45	1.8	0.55	3.03	-0.19
				6.2	1.96	1.67	0.9	-1.35	0.07	2.42	-0.48	1.91	0.75	3.24	-0.39
				6.4	2.15	1.85	0.79	-1.25	0.18	2.52	-0.48	2.11	1.14	3.14	-0.29
				6.6	2.15	2.13	0.9	-1.74	-0.14	2.52	-0.59	2.61	1.34	3.44	-0.29
				6.8	2.25	2.32	1.42	-0.36	0.07	2.62	-0.59	2.71	0.85	3.34	-0.49
				7	1.38	2.79	1.1	0.33	0.49	3.04	0.14	2.61	1.34	3.34	-0.59
				7.2	1.86	2.88	1.52	-0.36	0.49	3.25	-0.69	2.91	2.02	3.44	-0.79
				7.4	1.67	3.25	2.04	-0.56	0.7	3.35	-0.9	3.32	2.02	3.54	-0.79
				7.6	1.38	3.34	2.25	-0.56	0.81	3.45	-1.52	3.32	2.32	3.95	-0.89
				7.8	1.38	3.62	2.35	-1.55	1.02	3.66	-1.31	3.21	2.71	4.26	-0.79
				8	1.38	3.9	2.77	-1.15	1.13	3.87	-1.21	3.42	2.71	4.46	-0.89
				8.2	1.28	4.28	2.46	-0.86	1.44	4.28	-0.38	3.62	3.1	4.77	-0.79
				8.4	1.38	4.65	2.15	-0.07	1.44	4.59	-0.17	3.52	3.2	4.97	-0.89
				8.6	1.28	4.28	2.98	-0.86	1.97	4.59	-2.25	3.62	3.4	4.87	-0.69
				8.8	2.34	4.56	2.98	0.53	2.18	4.59	-2.46	3.92	3.69	5.07	-0.69
				9	2.34	5.21	3.08	-0.16	2.18	4.7	-1.42	4.02	3.99	5.38	-0.69
				9.2	2.54	5.77	2.67	0.23	1.55	5.01	-1.73	4.02	3.99	5.58	-0.89
				9.4	3.12	5.67	2.98	-0.16	1.34	5.32	-1.31	4.42	3.79	5.89	-0.79
				9.6	3.31	6.33	2.77	-0.26	1.02	5.42	0.14	4.62	3.89	5.89	-0.79
				9.8	3.79	6.23	2.98	-0.16	1.02	5.52	0.14	4.52	4.18	6.09	-0.89
				10	2.54	5.95	2.67	-0.26	0.7	5.52	-0.8	4.42	4.57	6.2	-1.58
				10.2	2.05	6.14	3.08	0.03	0.28	5.83	-0.59	4.52	4.67	6.4	-1.58
				10.4	2.44	6.23	2.67	-0.26	0.49	6.04	-0.59	4.62	4.87	6.5	-1.58
				10.6	2.05	6.23	2.77	0.13	0.91	6.15	-0.8	4.62	5.36	6.6	-1.48
				10.8	2.05	5.95	2.15	-0.26	0.91	6.46	-1.83	4.62	6.14	6.81	-1.88
				11	2.44	6.23	2.35	-0.95	1.02	6.46	-1.63	5.03	5.75	7.11	-1.78
				11.2	2.25	6.14	1.94	-0.36	1.44	6.66	-1.42	5.13	5.65	7.42	-1.58
				11.4	1.76	6.23	1.1	-0.66	1.65	6.87	-1.94	5.13	5.46	7.62	-1.48
				11.6	1.96	6.14	1.21	-0.46	1.86	7.18	-1.31	5.43	5.26	7.52	-1.78
				11.8	1.86	6.05	1.62	0.13	1.86	7.08	-2.04	5.63	5.26	7.42	-1.48
				12	2.05	5.67	1.31	-0.36	1.34	7.18	-0.59	5.53	5.16	7.52	-1.28
				12.2	1.57	5.67	1.52	0.03	1.44	7.08	-0.9	5.63	5.46	7.62	-0.79
				12.4	1.38	5.21	1.73	-1.25	1.65	6.97	-1.21	5.93	5.06	7.93	-0.59
				12.6	1.76	5.49	0.48	-1.05	1.76	7.18	-0.17	5.93	4.97	8.64	-0.69
				12.8	1.28	5.58	1.42	-1.94	1.86	7.39	-0.59	5.93	4.97	8.44	-0.89
				13	0.89	5.58	1.73	-1.15	1.86	7.59	-2.25	6.34	5.06	8.44	-0.99
				13.2	0.6	5.39	2.88	-0.86	2.28	7.8	-2.56	6.24	5.06	8.54	-0.59
				13.4	0.02	5.11	3.08	-1.45	2.18	7.91	-3.49	6.24	5.46	8.95	-0.59
				13.6	0.02	4.74	2.67	-1.05	2.39	8.11	-3.91	6.34	5.46	9.05	-0.89
				13.8	0.51	5.02	2.04	-1.45	2.07	8.32	-2.66	6.44	5.36	9.26	-0.59
				14	1.38	5.21	2.46	-1.15	2.28	8.63	-3.39	6.54	5.26	9.26	-0.49
				14.2	1.86	5.3	3.08	-0.76	2.28	8.63	-2.97	6.64	4.97	9.36	-0.19
				14.4	1.67	5.21	3.71	-0.16	1.97	8.84	-4.22	6.94	4.57	9.67	-0.49
				14.6	0.89	5.67	4.86	0.13	1.86	9.04	-3.8	7.14	4.67	9.67	-0.29
				14.8	0.89	5.95	4.75	1.22	1.97	9.36	-1.94	7.34	4.48	9.87	0.5
				15	1.18	5.58	5.9	1.12	1.65	9.56	-2.14	7.45	4.57	9.97	0.6
				15.2	1.09	6.05	4.75	1.41	1.76	9.87	-1.52	7.55	4.87	10.28	0.89
				15.4	2.54	5.86	5.59	1.51	1.86	10.08	-1.52	7.45	4.97	10.28	0.6
				15.6	2.92	5.95	5.07	1.12	2.39	10.29	-0.17	7.24	5.46	10.79	1.09
				15.8	3.02	6.51	5.07	1.22	2.6	10.49	0.14	7.45	5.16	11.2	0.5
				16	2.54	6.42	5.17	1.22	3.54	10.6	0.45	7.75	5.75	11.2	0.5
				16.2	2.63	6.42	4.44	1.12	3.44	11.01	0.14	7.75	5.46	11.09	0.2
				16.4	2.54	6.98	4.96	2.2	3.44	11.32	-0.17	7.75	6.05	11.3	0.6
				16.6	2.54	6.98	5.48	2.3	3.02	11.43	-0.17	7.65	6.34	10.89	0.4
				16.8	2.73	6.98	6	3.09	2.91	11.43	0.14	7.95	6.54	11.3	0.89
				17	2.73	7.07	5.69	2.5	2.6	11.53	1.49	7.85	6.44	11.5	1.09
				17.2	1.96	6.88	4.75	2.8	2.49	11.63	1.18	8.25	6.73	11.71	0.89
				17.4	2.34	6.98	3.92	2.99	2.49	11.63	2.63	8.45	6.44	11.4	1.19
				17.6	2.05	7.44	4.75	2.8	2.91	11.84	2.84	8.75	6.73	11.6	1.59
				17.8	1.96	7.63	5.17	3.29	3.54	11.94	2.63	8.96	6.83	11.6	1.69
				18	2.25	7.63	4.65	2.3	3.65	11.94	2.94	9.16	7.13	11.81	2.18
				18.2	2.05	7.91	4.44	2.2	4.6	12.26	2.94	9.46	7.81	11.91	2.38
				18.4	1.86	8.28	4.34	1.22	4.7	12.46	4.08	9.46	8.11	11.71	2.28
				18.6	2.92	8	4.13	1.22	4.91	12.57	4.08	9.66	8.11	11.71	2.48
				18.8	3.5	7.82	4.86	0.43	5.12	12.67	3.56	9.86	8.3	11.81	2.68
				19	3.7	7.82	4.02	0.23	5.96	12.77	3.46	9.76	8.7	12.01	2.87
				19.2	3.79	7.63	5.27	0.03	5.75	12.88	3.15	10.06	8.7	12.22	2.78
				19.4	3.31	7.54	4.34	0.33	5.65	12.98	3.36	10.37	9.09	12.62	3.07
				19.6	3.31	7.54	5.27	0.53	5.23	13.19	2.73	10.67	8.79	12.52	2.97
				19.8	3.89	7.63	4.86	-0.16	5.23	13.5	2.42	10.67	9.19	12.93	3.57
				20	3.5	8.1	4.96	-0.36	4.7	13.6	2.21	10.87	8.7	13.34	3.67
				20.2	3.99	8.19	4.86	-0.66	4.7	13.81	2.73	10.97	8.79	13.54	3.57
				20.4	4.47	7.63	4.02	-0.76	4.7	14.02	2.94	11.27	8.6	13.34	3.27
				20.6	4.28	8	4.02	-1.25	5.44	14.22	3.67	11.58	8.89	13.64	3.67
				20.8	4.66	7.91	3.71	-1.35	5.86	14.53	4.19	11.68	9.28	13.75	3.47
				21	4.18	8.28	3.5	-0.86	6.49	14.84	4.19	11.68	9.48	13.75	3.37
				21.2	5.05	8.56	3.71	-0.95	6.91	15.05	4.6	11.58	8.99	14.15	3.37
				21.4	5.05	8.84	5.17	-0.16	7.44	15.36	4.19	11.27	9.09	14.26	3.27
				21.6	5.53	8.56	4.75	0.13	7.23	15.57	4.5	11.27	8.79	14.46	3.37
				21.8	5.63	8.38	3.81	-0.76	6.91	15.78	5.12	11.27	8.5	14.56	3.77
				22	5.53	8.84	4.96	-0.16	7.02	15.98	5.54	11.27	7.81	14.56	3.57
				22.2	5.34	8.84	3.71	-0.76	6.91	16.09	5.33	11.47	7.62	15.07	3.47
				22.4	6.11	8.47	4.13	0.53	7.54	16.4	4.91	11.47	7.42	15.17	4.46
				22.6	6.3	8.47	3.71	-0.07	7.54	16.61	4.71	11.27	7.22	15.58	4.56
				22.8	5.82	8.66	4.02	0.13	7.86	16.81	4.71	11.47	7.62	15.68	4.16
				23	6.01	8.66	3.71	0.23	7.44	17.12	5.64	11.78	7.32	15.79	4.06
				23.2	5.53	8.28	3.4	0.53	7.86	17.33	5.54	11.68	7.22	15.28	4.36
				23.4	5.92	8.47	4.13	0.82	8.38	17.54	6.57	11.78	6.83	15.07	4.26
				23.6	6.4	8.56	3.4	0.92	8.7	17.74	6.37	11.88	6.83	15.17	4.16
				23.8	5.72	8.56	4.02	1.02	8.59	17.95	7.72	12.28	6.64	14.97	3.77
				24	6.69	8.38	4.13	1.22	9.22	18.37	7.09	12.28	6.44	14.87	3.27
				24.2	6.79	8.56	3.92	0.92	9.85	18.57	6.26	12.58	6.83	15.17	3.57
				24.4	6.59	8.93	4.02	0.82	10.17	18.68	6.26	12.58	6.93	14.87	3.47
				24.6	6.59	8.66	3.5	1.41	10.17	18.99	6.47	12.68	6.73	14.77	3.86
				24.8	6.5	9.03	3.4	1.32	10.28	19.3	5.54	12.88	6.34	14.36	4.36
				25	7.46	8.75	3.81	1.41	10.59	19.51	6.37	12.99	6.44	14.36	4.56
				25.2	6.88	9.03	3.61	1.32	10.91	19.71	6.57	13.49	6.73	14.15	4.85
				25.4	6.4	9.03	3.08	1.22	10.7	19.92	5.64	13.79	6.73	14.26	5.25
				25.6	6.4	9.03	3.29	1.12	10.7	20.33	5.85	13.79	6.93	14.15	5.05
				25.8	6.01	9.12	4.13	2.11	10.8	20.54	6.16	13.99	7.03	14.05	4.36
				26	6.3	8.93	3.5	1.22	11.12	20.85	7.09	14.29	7.62	14.26	4.46
				26.2	5.82	8.75	4.86	1.02	10.7	20.96	6.47	13.99	7.22	14.26	4.75
				26.4	5.92	8.47	4.96	0.33	10.49	21.16	6.78	14.29	7.71	14.46	4.26
				26.6	5.72	8.56	5.07	0.03	10.07	21.37	6.57	14.6	8.11	14.36	4.16
				26.8	5.63	8.47	4.34	0.13	9.85	21.58	6.78	14.4	7.91	14.56	4.26
				27	4.37	8.47	4.75	0.33	9.85	21.68	6.26	14.4	8.5	14.36	4.26
				27.2	4.85	8.56	4.44	0.13	9.85	21.78	5.33	14.6	8.5	14.97	4.26
				27.4	4.85	8.66	4.65	0.82	9.22	22.2	5.43	14.7	9.28	14.97	4.85
				27.6	3.79	8.38	4.34	0.23	9.12	22.41	5.12	15	9.87	15.38	4.85
				27.8	4.47	7.91	3.92	0.82	9.22	22.72	5.02	14.7	10.27	15.28	5.35
				28	4.56	7.91	4.02	1.41	8.7	22.82	4.71	14.6	10.56	15.68	6.04
				28.2	4.66	8.1	4.96	1.22	8.17	23.03	5.54	14.6	10.46	15.58	6.04
				28.4	4.56	8.19	4.34	1.61	7.96	23.44	5.54	14.7	10.66	16.4	6.14
				28.6	4.47	8.1	5.59	1.51	7.86	23.54	4.81	14.6	10.56	16.81	5.84
				28.8	3.79	8.19	5.38	2.01	7.65	23.86	4.81	14.4	10.46	17.52	5.45
				29	3.31	7.82	4.75	2.01	7.33	24.17	5.22	14.4	10.46	17.83	5.15
				29.2	3.21	7.54	4.23	1.91	7.23	24.37	4.81	14.09	10.46	18.23	5.94
				29.4	3.31	7.54	3.61	2.11	7.54	24.58	4.19	13.99	10.76	18.23	5.84
				29.6	2.63	8.1	3.29	1.91	7.86	24.68	3.98	14.19	10.76	18.54	5.84
				29.8	2.44	8.1	2.67	2.01	8.28	24.99	3.88	14.09	11.74	19.15	5.94
				30	2.15	8.47	2.56	3.19	8.49	25.31	2.32	13.89	11.74	19.25	6.04
				30.2	2.54	8.75	2.25	3.88	9.12	25.62	3.88	14.19	12.13	19.05	5.55
				30.4	2.25	9.4	2.35	4.47	9.12	25.82	4.29	14.19	11.93	19.25	6.04
				30.6	1.67	9.77	1.52	5.36	9.85	26.03	5.02	14.09	12.42	19.36	5.74
				30.8	2.34	9.77	1.94	4.57	10.07	26.34	5.02	14.4	12.42	19.46	6.04
				31	3.02	9.68	2.15	4.57	10.49	26.65	5.12	14.29	12.23	19.56	5.65
				31.2	3.5	9.96	2.35	4.87	10.38	27.07	6.05	14.29	12.92	19.97	5.35
				31.4	3.99	9.96	2.35	3.88	10.7	27.38	5.54	14.29	12.72	20.07	5.35
				31.6	4.76	10.15	3.19	4.08	10.38	27.58	6.68	14.19	12.92	19.87	5.55
				31.8	5.34	9.96	3.08	4.08	10.07	27.79	6.88	14.19	12.42	19.36	5.74
				32	5.53	9.87	3.4	4.47	10.38	28.21	7.51	14.4	13.11	19.15	5.65
				32.2	5.82	9.49	3.71	4.47	10.49	28.52	7.51	14.6	13.6	19.25	5.74
				32.4	2.34	9.87	4.65	4.57	10.59	28.72	7.82	14.5	14.19	19.25	5.65
				32.6	-4.71	10.24	3.71	4.77	10.49	28.93	8.86	14.9	14.49	19.25	5.74
				32.8	-11.96	10.33	4.34	4.47	10.7	29.14	9.69	14.9	15.07	19.05	5.55
				33	-11.58	10.7	5.27	4.28	10.59	29.45	9.38	15.2	15.56	19.05	5.35
				33.2	-10.61	11.08	5.9	4.18	10.38	29.76	9.58	15.5	15.86	18.85	4.56
				33.4	-9.16	11.17	6.73	3.39	10.38	29.97	10.21	15.6	13.21	19.25	4.46
				33.6	-7.61	10.52	7.36	4.08	10.7	30.28	9.38	15.7	7.03	18.95	4.66
				33.8	-6.65	10.52	7.98	3.78	10.8	30.48	7.4	15.81	3.59	18.95	4.95
				34	-4.91	10.24	7.98	3.49	10.7	30.79	9.06	15.91	0.65	19.05	4.75
				34.2	-2.68	10.05	8.3	2.99	10.38	30.9	8.13	15.7	-2.1	19.25	5.25
				34.4	-1.72	9.77	8.19	2.6	10.7	31.11	7.2	16.11	-4.36	19.46	4.85
				34.6	0.6	10.24	9.03	2.6	10.59	31.52	5.74	16.31	-6.91	19.66	5.45
				34.8	2.34	10.8	9.55	3.88	10.28	31.83	5.22	16.31	-9.07	19.15	5.55
				35	4.28	11.36	9.76	3.88	10.59	32.24	5.12	16.61	-10.93	19.36	6.34
				35.2	6.11	11.64	9.24	3.39	10.59	32.45	4.29	16.71	-13.29	18.95	6.83
				35.4	7.85	11.45	9.24	4.67	11.43	32.66	3.88	16.81	-15.15	18.95	6.54
				35.6	8.91	11.64	10.07	5.56	12.17	32.87	3.15	17.01	-17.31	18.95	7.03
				35.8	10.46	11.73	9.44	5.66	13.54	33.18	2.53	17.22	-19.07	19.76	6.73
				36	11.91	11.82	9.44	4.18	13.75	33.49	2.32	17.42	-20.55	19.76	7.03
				36.2	13.26	12.1	9.13	6.84	14.38	33.69	2.01	17.52	-22.8	19.66	7.82
				36.4	18.48	11.45	8.71	7.93	15.53	34.11	2.21	17.52	-24.86	19.87	7.92
				36.6	27.38	11.36	9.34	9.11	15.64	34.42	1.28	17.72	-26.43	19.25	8.02
				36.8	36.65	10.89	8.92	10	15.74	34.73	1.38	17.82	-28.3	19.36	8.52
				37	38.3	11.45	9.13	11.09	15.85	35.04	1.18	17.82	-30.07	19.56	8.81
				37.2	39.65	11.45	9.44	12.57	15.74	35.14	1.07	17.92	-30.85	19.56	8.42
				37.4	39.75	11.54	9.65	14.84	15.53	35.56	1.7	18.12	-29.48	19.56	9.21
				37.6	41	12.01	9.86	16.12	15.01	35.77	1.7	18.32	-23.98	19.97	9.7
				37.8	42.16	11.92	10.17	18.29	15.32	36.18	2.53	18.53	-22.61	19.66	10.2
				38	42.26	11.64	10.17	19.77	15.22	36.59	1.38	18.73	-21.14	20.17	10.3
				38.2	42.16	12.1	9.76	22.14	15.32	37.01	2.11	19.13	-19.57	19.97	10.59
				38.4	42.74	12.85	8.82	23.43	15.74	37.32	1.9	18.83	-18.29	19.87	11.48
				38.6	42.84	11.64	8.19	25.7	16.17	37.32	2.94	19.03	-17.31	19.76	11.68
				38.8	42.55	11.73	6.94	26.78	17.22	37.53	3.36	19.13	-16.52	20.78	11.29
				39	43.13	11.45	6.53	28.85	16.9	37.53	2.73	19.23	-16.23	21.09	11.09
				39.2	42.65	11.54	7.15	30.24	17.43	37.73	3.46	19.33	-15.35	21.5	11.29
				39.4	41.68	11.73	7.67	31.82	17.11	37.84	4.91	19.43	-15.25	21.8	11.39
				39.6	42.16	11.45	7.15	32.7	16.9	37.94	4.91	19.53	-14.66	22.11	10.79
				39.8	41.78	12.01	7.46	34.28	16.48	38.04	4.5	19.94	-13.97	22.01	10.79
				40	41.39	12.38	7.15	36.85	16.48	38.15	4.81	20.24	-13.78	22.62	10.4
				40.2	41.78	12.57	7.67	36.55	16.06	38.36	4.81	20.34	-13.87	22.62	10.2
				40.4	42.07	12.57	7.46	36.75	14.69	38.46	4.5	20.34	-14.07	22.52	10.4
				40.6	42.65	12.75	7.36	36.75	15.22	38.56	5.22	20.34	-13.78	23.64	10.3
				40.8	43.03	13.59	7.25	36.75	15.64	38.77	4.39	20.44	-13.48	23.13	10.69
				41	43.42	13.22	6.73	37.24	16.27	38.98	3.67	20.14	-13.48	23.44	10.69
				41.2	43.81	13.69	6.73	37.64	17.11	39.18	3.36	20.24	-13.97	23.64	11.29
				41.4	44.68	13.5	5.59	38.03	17.43	39.29	3.36	20.34	-14.17	23.54	10.5
				41.6	44.68	12.94	5.48	38.03	17.85	39.39	2.42	20.24	-14.27	23.95	9.8
				41.8	45.06	13.78	5.38	38.03	17.43	39.49	2.32	20.04	-14.17	23.95	10
				42	45.35	18.53	5.59	38.23	17.43	39.39	2.94	20.24	-13.68	23.44	10.4
				42.2	45.74	21.14	5.8	37.84	17.43	39.49	2.94	20.04	-13.78	23.84	10.3
				42.4	46.61	23.28	6	38.33	17.32	39.7	3.88	20.04	-13.78	24.15	9.6
				42.6	47.19	26.36	6.84	38.13	17.01	39.81	4.19	19.94	-13.87	23.84	9.51
				42.8	48.06	27.94	7.46	37.74	16.38	39.91	4.71	19.94	-13.68	24.25	10.1
				43	48.45	30.73	7.67	38.03	16.48	40.22	5.22	20.04	-13.48	24.25	10.5
				43.2	49.12	32.88	6.63	38.03	16.69	40.32	5.02	20.14	-13.87	23.95	10.2
				43.4	50.57	35.49	5.9	37.74	16.8	40.53	3.98	20.34	-13.68	23.84	10.3
				43.6	51.35	37.72	5.59	37.84	16.9	40.84	2.73	20.44	-13.68	24.15	10.69
				43.8	52.41	39.77	5.27	38.03	16.48	41.05	3.25	20.44	-13.38	24.25	10.79
				44	53.95	42.1	5.07	38.13	16.48	41.15	2.84	20.34	-13.48	23.95	11.19
				44.2	55.02	44.71	4.54	38.13	16.8	41.36	3.36	20.34	-13.09	24.15	10.99
				44.4	56.56	47.69	4.44	38.53	17.64	41.57	3.46	20.54	-12.4	24.15	11.09
				44.6	57.53	49.65	3.61	39.32	17.43	41.77	2.94	20.24	-12.5	24.05	10.89
				44.8	58.79	51.51	3.08	40.11	17.32	41.98	3.04	20.34	-12.7	24.97	10.3
				45	59.95	54.03	3.61	40.6	17.11	42.19	2.01	20.84	-12.4	24.76	10.4
				45.2	61.59	55.8	3.4	40.7	17.01	42.19	2.11	20.84	-12.3	24.86	10.3
				45.4	62.75	58.5	4.44	40.3	17.22	42.39	2.73	20.84	-12.11	24.97	10.59
				45.6	63.91	61.48	4.34	40.4	17.43	42.81	3.56	20.84	-11.32	24.66	10.99
				45.8	65.17	63.34	4.23	39.91	18.06	42.91	4.39	21.04	-11.03	24.56	11.29
				46	66.91	61.29	3.29	40.11	18.16	43.43	4.19	21.45	-10.93	24.56	11.78
				46.2	68.74	60.73	4.75	40.6	18.37	43.64	3.56	21.75	-10.73	24.46	11.48
				46.4	70.19	60.64	5.27	40.21	17.95	43.95	3.36	22.25	-10.93	24.86	11.48
				46.6	72.32	60.83	4.96	39.81	18.16	44.26	2.21	22.35	-11.52	25.17	11.78
				46.8	74.45	61.39	6	40.11	18.37	44.57	1.9	22.76	-11.42	24.86	11.68
				47	76.48	61.11	5.17	39.61	18.48	44.57	1.59	22.76	-11.62	24.25	11.48
				47.2	79.08	61.48	6.21	39.81	17.95	44.88	1.59	22.96	-11.22	24.56	11.68
				47.4	80.92	61.66	6	39.02	17.64	44.98	1.18	22.96	-11.03	24.76	11.78
				47.6	83.53	62.32	6.11	39.02	17.74	45.19	2.11	22.96	-10.73	24.76	12.18
				47.8	85.17	62.97	6.32	38.53	18.27	45.5	3.04	22.76	-10.64	24.97	12.47
				48	87.69	62.88	7.36	38.03	18.48	45.71	3.04	23.06	-10.34	25.48	12.28
				48.2	90.59	62.5	7.46	38.03	18.58	45.81	3.36	23.56	-9.85	25.37	12.67
				48.4	92.42	62.32	8.61	37.84	19.01	46.02	2.01	23.36	-9.85	25.78	13.27
				48.6	95.42	62.5	8.71	37.64	19.74	46.23	2.94	23.66	-9.65	25.27	12.97
				48.8	96.87	62.5	9.34	37.15	20.06	46.43	2.94	23.66	-9.36	24.97	12.87
				49	99.67	62.5	8.82	37.44	20.37	46.54	5.02	23.66	-9.36	25.17	13.96
				49.2	101.8	62.6	9.13	36.85	20.27	46.85	4.6	23.86	-9.07	25.17	14.06
				49.4	105.08	62.41	8.61	37.24	20.48	47.06	4.39	24.37	-9.16	25.07	14.45
				49.6	109.53	62.04	8.82	36.45	20.58	46.95	4.6	24.27	-9.65	25.37	14.45
				49.8	111.27	62.04	8.92	35.86	20.37	47.26	4.5	24.67	-9.65	26.09	14.55
				50	113.88	62.5	10.59	36.06	20.9	47.06	3.77	24.47	-9.85	26.5	14.55
				50.2	115.52	62.32	9.34	35.96	21.11	47.16	4.29	24.77	-9.56	26.8	15.15
				50.4	117.75	62.22	9.03	36.55	21.42	47.26	4.29	24.67	-9.16	26.8	16.14
				50.6	122	62.13	8.82	36.85	21.53	47.47	4.81	25.17	-8.08	27.11	15.74
				50.8	125.09	62.13	7.88	37.44	21.95	47.57	4.39	25.07	-8.08	27.42	15.34
				51	129.63	62.32	8.82	37.24	21.95	47.88	5.12	25.37	-7.4	28.23	15.64
				51.2	133.6	62.41	9.44	37.34	22.27	47.88	4.19	25.48	-7.4	28.33	15.84
				51.4	135.92	62.04	9.86	37.74	22.58	48.09	3.98	25.17	-6.81	28.23	15.94
				51.6	138.24	61.94	10.38	37.15	23	48.19	4.29	25.17	-7.2	27.62	15.84
				51.8	141.52	61.66	11.63	36.85	23.63	48.3	4.19	25.37	-7.1	27.52	15.54
				52	145.39	62.04	10.49	38.23	23.42	48.4	4.5	25.68	-7	27.31	15.64
				52.2	150.32	62.32	10.9	38.72	23.21	48.71	4.29	25.48	-7.3	27.21	15.44
				52.4	154.57	62.32	9.76	38.33	22.9	48.82	5.33	25.88	-7.2	26.7	14.85
				52.6	157.66	62.6	9.55	38.92	22.06	48.82	4.71	25.98	-7.1	26.8	15.94
				52.8	159.5	62.88	9.24	39.51	21.63	48.92	4.91	26.28	-7	27.31	16.14
				53	166.46	62.69	10.28	39.12	21.63	49.13	3.88	26.38	-6.81	27.31	15.64
				53.2	173.13	62.88	9.97	39.32	21.42	49.44	5.74	26.48	-6.71	27.31	15.74
				53.4	176.99	63.25	10.49	38.53	21.11	49.54	5.43	26.08	-6.22	27.72	15.44
				53.6	178.15	63.62	10.28	39.22	20.9	49.75	6.37	26.48	-5.93	27.31	15.64
				53.8	180.67	63.81	10.59	40.5	20.69	49.95	6.26	26.58	-5.43	27.01	14.95
				54	183.95	63.71	9.97	40.11	20.48	50.27	6.78	26.89	-4.94	26.29	14.06
				54.2	188.88	64.18	10.8	40.7	20.37	50.58	6.68	27.19	-4.94	26.7	13.66
				54.4	189.95	64.46	10.8	40.3	20.58	50.68	6.05	27.49	-4.75	25.99	13.17
				54.6	190.62	64.74	11.32	40.11	20.58	50.89	6.68	27.69	-5.24	25.89	13.86
				54.8	195.36	64.46	11.43	39.81	20.79	51.2	6.57	27.99	-4.75	25.58	14.45
				55	200.87	64.37	11.53	39.71	21.32	51.3	6.05	28.09	-4.65	25.68	14.06
				55.2	208.89	64.27	10.49	39.51	21.53	51.72	6.57	28.6	-4.36	26.09	14.55
				55.4	214.69	64.55	10.59	40.11	21.85	51.92	5.95	28.9	-4.26	26.5	14.45
				55.6	221.94	64.65	10.59	40.99	21	52.23	5.64	28.5	-3.86	27.62	14.45
				55.8	228.12	64.93	9.97	41.98	20.16	52.44	5.02	21.85	-3.96	28.33	14.85
				56	230.44	65.11	10.17	41.49	19.95	52.96	5.12	15.91	-3.86	28.03	15.05
				56.2	234.7	65.39	9.65	41.19	20.27	53.06	3.77	12.08	-3.86	24.56	14.95
				56.4	237.4	65.3	9.86	41.19	19.85	53.37	3.46	8.55	-3.57	20.38	15.54
				56.6	243.98	65.02	11.11	41.09	20.58	53.79	2.84	5.23	-3.57	15.79	15.64
				56.8	254.7	64.65	12.16	40.4	20.27	54.1	3.67	2.31	-3.37	14.77	16.04
				57	255.77	64.74	10.9	40.5	20.37	54.2	4.5	-0.31	-3.28	13.24	16.04
				57.2	258.86	64.74	11.74	40.6	20.9	54.51	3.88	-3.23	-3.18	12.52	16.33
				57.4	265.63	64.46	11.43	40.6	21.85	54.72	3.46	-5.85	-2.98	11.71	16.43
				57.6	269.59	64.74	11.53	41.19	22.37	54.93	2.53	-8.67	-2.88	10.79	16.93
				57.8	276.45	64.74	11.95	40.99	22.9	55.34	-3.8	-11.89	-3.37	9.46	17.72
				58	274.52	64.37	12.16	40.99	22.58	55.75	-0.03	-15.12	-3.28	8.54	18.21
				58.2	281.86	64.27	11.84	40.8	22.58	55.86	0.07	-18.44	-3.67	7.01	18.21
				58.4	290.85	64.18	11.53	40.9	22.37	55.75	0.49	-21.77	-3.37	6.2	18.02
				58.6	292.79	64.09	12.57	40.6	22.37	56.27	0.18	-25.29	-2.69	5.07	17.72
				58.8	299.65	64.55	12.99	40.3	21.85	56.27	0.07	-28.31	-2.59	4.16	18.02
				59	300.52	64.74	12.36	40.7	21.74	56.38	-0.13	-31.33	-2.79	2.52	18.12
				59.2	297.33	64.83	13.2	41.09	21.42	56.48	0.07	-34.96	-2.39	0.89	17.72
				59.4	297.04	65.02	12.88	40.5	21.63	56.48	0.39	-37.58	-2.69	-0.54	17.72
				59.6	298.39	65.2	12.16	40.5	21.95	56.58	0.39	-39.9	-2.49	-2.17	18.12
				59.8	298.2	65.02	12.36	40.4	22.27	56.69	0.39	-35.36	-2.29	-3.6	18.02
				60	295.69	64.74	13.09	40.5	22.9	57	1.01	-32.34	-2.1	-4.21	17.92
				60.2	305.74	64.74	14.14	39.81	23	57.1	0.8	-31.03	-1.8	-0.74	18.21
				60.4	309.02	64.83	15.07	39.71	23.63	57.31	1.94	-30.13	-2.29	3.14	17.92
				60.6	314.05	65.3	14.24	39.22	23.74	57.52	0.9	-29.02	-1.71	7.22	17.92
				60.8	312.89	65.95	14.14	39.81	24.16	57.72	1.32	-29.22	-1.61	7.52	18.31
				61	311.73	65.76	14.45	39.22	24.37	57.93	2.05	-29.22	-1.22	7.42	17.92
				61.2	317.43	66.04	13.61	38.92	24.05	57.93	2.46	-29.52	-0.63	7.01	17.62
				61.4	319.27	66.51	12.68	39.42	22.9	58.24	1.94	-29.52	-0.63	6.71	17.62
				61.6	320.43	66.6	12.88	39.32	22.27	58.14	2.36	-29.62	-0.63	7.11	17.03
				61.8	328.26	66.97	11.84	39.02	21.85	58.24	2.46	-29.42	0.06	7.52	16.93
				62	341.98	66.97	11.74	39.51	21.95	58.34	4.02	-29.02	0.06	8.24	17.32
				62.2	343.05	67.35	11.32	38.63	21.95	58.55	3.5	-29.42	0.35	8.34	17.62
				62.4	351.07	67.44	11.95	37.34	21.74	59.07	3.19	-29.42	0.55	9.05	17.82
				62.6	357.93	67.81	12.16	37.93	21.63	59.07	3.81	-29.62	0.45	9.77	17.82
				62.8	361.89	67.91	12.57	38.13	21.53	59.28	3.91	-29.92	0.85	9.87	17.32
				63	364.99	68	9.86	38.03	21.42	59.69	4.54	-30.13	1.24	10.07	17.72
				63.2	380.74	67.81	8.61	38.23	21.74	60.21	4.54	-29.82	1.43	10.48	17.92
				63.4	395.72	67.72	7.78	38.43	21.74	60.62	4.43	-30.23	1.73	11.09	18.12
				63.6	409.25	67.53	10.8	37.93	22.69	60.73	3.6	-29.62	1.63	10.79	17.92
				63.8	419.02	67.63	13.72	37.93	22.79	61.04	4.23	-29.72	1.83	10.79	18.31
				64	432.06	67.72	16.64	37.05	20.06	61.14	3.5	-29.92	1.92	11.09	18.71
				64.2	435.16	67.53	20.6	37.64	7.23	61.35	3.5	-29.82	2.12	10.89	18.81
				64.4	446.95	68	23.1	38.53	-0.13	61.66	2.98	-29.62	3.2	10.79	19.11
				64.6	447.43	67.91	27.06	38.43	3.13	61.66	4.02	-30.02	3.59	10.69	19.11
				64.8	457.58	67.91	28.94	37.64	7.76	61.76	4.12	-29.82	3.89	10.69	19.01
				65	468.6	68.37	31.86	38.33	7.97	61.97	3.4	-30.13	3.69	10.99	19.5
				65.2	463.86	68.56	34.15	39.02	6.6	62.38	3.4	-30.13	3.69	10.99	19.01
				65.4	467.54	68.47	38.64	38.43	5.24	62.59	4.12	-29.92	3.89	11.09	19.4
				65.6	469.95	68.56	41.03	38.43	5.34	62.8	4.33	-30.02	4.48	10.89	20
				65.8	465.8	68.47	44.16	38.82	5.13	63	4.95	-30.02	3.79	11.09	20
				66	471.79	69.12	46.66	38.82	4.92	63.32	3.81	-30.33	4.08	10.79	19.11
				66.2	474.01	68.93	49.58	38.63	5.13	63.32	4.54	-29.52	4.57	11.09	18.51
				66.4	466.96	69.3	51.56	39.81	5.13	63.63	4.54	-29.22	4.77	10.58	18.91
				66.6	475.94	68.56	52.61	40.01	5.02	63.94	4.33	-28.82	5.06	10.28	19.6
				66.8	474.69	68.65	54.07	40.6	4.81	64.25	3.81	-28.61	5.16	10.28	20.1
				67	473.72	68.84	59.49	40.3	4.6	64.45	3.81	-28.51	5.46	10.07	19.8
				67.2	464.93	68.84	62.3	40.8	4.92	64.45	3.5	-28.31	5.65	9.87	19.01
				67.4	464.35	68.75	66.79	41.09	4.5	64.35	3.29	-28.21	6.14	9.67	19.3
				67.6	458.26	68.09	66.68	41.59	4.71	64.77	4.12	-28.61	6.44	10.07	19.4
				67.8	456.52	68.09	66.58	41.59	5.34	64.97	3.91	-28.51	6.05	10.07	19.3
				68	458.16	68.19	65.12	41.78	6.18	65.18	5.06	-28.11	6.73	10.28	19.9
				68.2	454.58	68.28	63.14	41.59	6.08	65.18	4.95	-27.91	6.73	10.18	20.19
				68.4	448.88	68.19	62.93	41.88	6.5	65.18	4.02	-27.91	6.83	10.07	19.8
				68.6	453.52	67.91	62.2	41.88	6.71	65.49	3.29	-28.01	6.64	10.18	19.3
				68.8	450.72	67.53	63.35	42.18	6.29	65.59	2.56	-27.51	6.83	9.97	18.91
				69	451.39	66.97	63.87	41.19	6.08	65.7	2.88	-27.2	7.32	10.07	18.81
				69.2	461.93	66.6	64.81	40.7	5.76	65.7	2.88	-26.6	7.42	10.28	19.4
				69.4	457.87	66.23	63.76	41.59	5.24	65.9	2.36	-26.5	7.71	10.28	20.1
				69.6	463.19	65.67	64.7	41.29	4.6	66.32	2.36	-26.1	8.21	10.79	19.8
				69.8	472.37	64.55	64.6	41.59	4.6	66.42	2.05	-25.79	9.28	10.99	19.5
				70	471.31	63.81	64.28	41.39	4.39	66.53	2.25	-25.19	9.09	11.4	20.69
				70.2	469.66	63.43	63.76	41.88	3.87	66.73	1.01	-25.49	9.38	11.09	21.98
				70.4	480.78	62.32	64.7	41.88	3.24	66.73	1.11	-25.19	9.38	10.99	21.88
				70.6	479.42	61.57	64.91	41.88	3.97	66.73	0.39	-24.69	9.68	10.89	21.38
				70.8	485.32	60.73	65.95	41.39	4.6	66.84	0.59	-24.08	9.58	10.99	21.28
				71	488.61	59.89	66.06	41.78	4.81	66.53	0.28	-23.78	9.68	11.71	21.48
				71.2	493.63	59.34	66.89	41.39	5.02	66.73	0.8	-23.98	9.97	11.6	22.07
				71.4	485.03	58.78	66.47	40.4	5.34	66.94	0.9	-23.48	10.17	11.6	22.27
				71.6	479.91	58.78	66.37	39.91	5.45	66.94	1.01	-23.38	10.76	11.91	22.47
				71.8	471.79	57.94	66.47	40.01	5.24	66.94	1.11	-23.38	11.54	11.6	22.27
				72	480.58	56.54	67.52	41.19	4.92	67.15	1.53	-23.28	11.54	11.3	22.07
				72.2	477.39	55.7	67.83	41.39	5.24	67.46	2.15	-23.18	11.64	11.5	21.98
				72.4	485.03	54.86	67.52	40.7	4.92	67.46	3.19	-22.97	11.84	12.11	22.47
				72.6	481.55	54.4	67.41	40.7	4.71	67.56	3.19	-22.57	12.23	12.11	23.26
				72.8	485.22	53.56	66.99	41.39	4.81	67.67	3.29	-22.67	12.33	12.32	23.56
				73	484.55	53	66.47	42.38	4.71	67.98	2.67	-22.27	12.52	12.32	23.46
				73.2	478.46	52.16	65.85	42.87	5.02	68.08	2.67	-22.27	13.01	12.52	23.66
				73.4	483.68	51.7	66.47	42.77	4.81	67.87	2.56	-21.87	13.21	12.73	22.77
				73.6	485.51	51.6	65.54	42.77	5.13	67.87	1.94	-21.77	13.21	12.62	23.46
				73.8	482.61	51.98	65.64	42.08	4.81	68.18	1.73	-21.56	13.7	12.52	23.76
				74	483.19	51.88	66.37	42.28	5.13	68.29	2.36	-21.87	14.29	12.73	22.97
				74.2	488.8	51.6	66.68	43.07	5.13	68.08	3.4	-21.46	14.98	12.83	22.27
				74.4	479.52	51.7	66.68	43.46	5.66	68.08	2.98	-21.36	15.07	12.93	22.47
				74.6	485.8	52.63	66.79	43.07	5.45	68.08	3.5	-21.16	15.66	12.73	22.47
				74.8	484.55	52.72	66.37	43.56	5.34	68.08	3.6	-21.26	16.25	12.62	22.77
				75	484.74	52.53	66.58	43.36	5.13	68.39	3.4	-21.26	16.45	12.42	22.57
				75.2	490.64	52.63	65.54	43.07	5.13	68.49	3.19	-20.86	16.64	12.42	22.97
				75.4	498.66	52.72	65.64	44.05	5.87	68.7	3.71	-21.06	17.04	12.32	22.97
				75.6	511.32	53.75	65.54	44.84	5.97	68.91	3.81	-20.66	17.82	11.71	22.77
				75.8	522.05	54.58	65.64	44.25	6.39	68.91	4.23	-20.46	17.92	11.81	23.26
				76	513.35	55.8	65.43	43.26	6.29	68.91	3.91	-20.05	18.61	11.4	23.16
				76.2	519.73	56.45	65.22	43.76	5.55	68.8	4.02	-19.95	19.1	11.6	22.87
				76.4	523.01	57.47	65.74	43.86	5.66	69.01	3.71	-19.55	18.9	11.5	22.67
				76.6	534.32	58.12	65.64	45.04	5.76	69.12	3.81	-19.15	19.49	11.4	22.37
				76.8	536.64	57.66	65.33	45.24	5.55	69.32	3.5	-18.94	20.37	11.2	22.47
				77	525.33	57.38	66.37	45.14	5.45	69.22	4.43	-18.94	20.96	11.3	22.77
				77.2	540.51	59.52	67.1	44.65	5.76	69.32	4.74	-18.54	21.35	11.2	22.87
				77.4	543.31	60.83	66.26	44.65	6.6	69.63	4.95	-18.54	22.04	11.09	23.16
				77.6	550.17	62.5	66.79	44.35	7.02	69.63	5.57	-17.94	22.43	11.2	22.67
				77.8	549.88	63.06	66.16	45.44	7.23	69.53	5.99	-18.24	22.92	11.3	22.57
				78	551.24	65.02	65.74	45.14	7.23	69.43	5.99	-17.94	23.61	10.99	23.16
				78.2	555.1	65.86	65.33	45.34	7.55	69.94	5.78	-17.84	23.81	11.2	23.36
				78.4	564.19	67.53	64.39	45.04	7.76	70.15	6.72	-17.74	24.89	11.3	22.87
				78.6	560.13	69.86	64.28	45.44	7.65	70.15	6.72	-17.74	25.48	11.91	22.67
				78.8	564.38	71.54	63.97	45.44	7.65	70.36	6.51	-17.43	26.46	11.3	22.67
				79	569.12	73.59	63.76	45.24	8.18	70.46	6.92	-17.03	27.24	11.3	22.57
				79.2	569.41	75.17	64.18	45.93	8.39	70.57	6.72	-16.93	28.13	11.81	22.47
				79.4	568.93	76.85	64.18	45.54	8.18	70.88	6.82	-16.12	28.42	12.01	22.27
				79.6	568.35	78.99	64.81	45.34	8.08	70.77	6.61	-16.02	28.91	11.81	21.88
				79.8	570.76	83	64.18	45.73	7.97	70.88	7.03	-15.42	29.89	12.52	21.58
				80	582.17	86.63	64.49	46.52	7.86	71.08	7.24	-15.42	30.28	13.03	22.77
				80.2	577.43	91.76	65.22	46.03	8.92	71.29	6.2	-14.82	31.07	12.62	23.06
				80.4	572.79	94.74	65.22	46.23	9.34	71.39	5.99	-14.61	32.15	12.22	22.97
				80.6	572.5	98.37	65.12	45.54	9.02	71.5	6.72	-14.31	32.54	12.62	23.16
				80.8	567.28	104.05	65.64	45.14	9.65	71.5	6.82	-13.81	32.93	12.93	23.46
				81	583.91	111.41	65.01	45.83	9.97	71.5	6.72	-13.41	33.62	12.93	23.76
				81.2	583.23	116.16	64.81	46.52	10.07	71.81	6.2	-13	34.31	13.13	23.66
				81.4	584.87	117.93	64.39	47.11	10.07	71.91	6.3	-12.4	34.9	12.83	23.76
				81.6	583.52	122.22	63.66	47.71	10.39	71.91	6.51	-11.99	35.29	12.62	23.66
				81.8	585.45	128.37	64.39	47.41	10.7	72.22	6.61	-10.99	35.68	12.22	23.56
				82	585.74	134.61	64.7	47.61	10.91	72.33	6.4	-10.48	36.17	12.22	23.36
				82.2	591.25	141.88	65.33	47.61	10.91	72.22	7.24	-9.68	37.15	12.11	23.56
				82.4	596.18	148.31	65.54	47.51	10.7	72.43	6.92	-9.98	37.74	12.52	23.76
				82.6	595.02	150.17	65.43	47.41	10.7	72.53	6.92	-9.68	38.43	11.91	23.96
				82.8	597.05	154.83	65.33	47.51	10.81	72.43	7.55	-9.48	38.72	12.32	23.86
				83	595.6	160.6	65.74	47.21	11.02	72.43	8.38	-8.87	39.51	12.42	23.76
				83.2	594.83	162.19	65.64	47.02	10.7	72.84	8.79	-8.37	40.1	12.52	23.96
				83.4	604.11	167.5	65.54	47.21	10.6	72.95	9.21	-8.47	41.27	12.11	23.46
				83.6	607.1	177.37	65.33	47.71	11.13	73.15	9.21	-7.76	41.96	12.83	23.86
				83.8	613.77	179.8	65.12	47.81	11.13	73.26	8.38	-7.87	42.84	12.01	23.76
				84	609.04	182.4	64.91	47.81	11.55	73.05	8.27	-7.56	43.53	11.71	22.57
				84.2	614.06	183.8	64.91	48.5	11.23	73.36	9.41	-7.36	44.41	11.5	22.87
				84.4	614.55	191.81	65.33	48.3	11.23	73.67	9.73	-7.06	45.3	11.6	23.16
				84.6	607.97	205.04	65.64	47.51	11.97	73.78	9.31	-7.06	45.98	11.3	23.06
				84.8	611.55	207.28	64.91	47.9	11.76	73.88	10.24	-7.06	46.97	11.09	22.97
				85	608.75	206.25	64.49	47.71	11.44	74.09	10.35	-7.06	48.05	11.2	22.87
				85.2	604.11	208.68	63.97	47.11	11.76	73.67	10.66	-6.56	48.93	10.58	21.98
				85.4	609.91	218.74	64.49	47.9	11.86	73.88	11.08	-6.35	49.91	10.79	21.38
				85.6	608.46	219.3	64.6	48.2	11.76	74.4	11.08	-6.56	50.79	10.89	21.98
				85.8	615.13	223.67	64.49	48.4	11.97	74.29	10.97	-6.66	51.77	11.2	22.27
				86	620.92	228.98	63.66	49.38	12.28	74.29	10.76	-6.45	52.95	10.99	22.27
				86.2	624.02	225.35	63.03	49.09	12.49	74.4	10.35	-6.56	53.54	10.89	21.78
				86.4	621.21	231.69	63.76	50.47	13.23	74.5	10.14	-5.85	54.33	10.99	21.98
				86.6	627.88	236.44	64.81	50.87	13.75	74.71	10.35	-5.55	55.31	11.4	21.98
				86.8	628.95	247.71	64.81	50.96	14.07	74.92	11.18	-5.55	56.29	11.3	22.07
				87	636.39	247.06	64.08	51.75	14.7	75.02	10.04	-5.65	56.98	11.09	21.88
				87.2	637.74	253.67	64.18	52.44	15.23	74.71	10.24	-5.25	57.66	10.79	21.48
				87.4	635.13	263.46	64.6	53.63	15.33	74.71	9.62	-5.04	58.55	10.99	22.17
				87.6	631.27	267.37	64.39	54.02	15.33	75.12	9.93	-4.94	59.13	10.89	22.07
				87.8	630.49	271.47	64.49	54.71	15.12	75.12	9.83	-4.74	60.21	11.3	22.27
				88	632.14	275.94	64.6	54.71	15.02	75.43	9.93	-4.44	61.59	11.2	22.87
				88.2	632.33	289.26	63.97	54.52	15.02	75.02	9.73	-4.24	62.86	11.71	22.37
				88.4	637.26	284.51	63.24	55.7	15.12	75.02	9.83	-4.04	63.75	11.81	21.78
				88.6	643.45	288.14	63.03	57.38	15.44	75.23	9.62	-3.53	64.63	12.01	21.18
				88.8	643.16	296.34	63.14	57.87	16.07	75.23	9.41	-3.33	66.1	12.32	21.08
				89	642.87	305.84	62.93	58.07	16.91	75.23	9.41	-3.63	66.89	11.6	20.69
				89.2	647.7	319.63	62.93	59.25	17.12	75.43	10.14	-3.94	68.16	12.01	22.07
				89.4	642.19	309.76	62.51	59.06	17.33	75.33	9.52	-3.94	69.44	12.11	21.88
				89.6	648.08	307.15	63.14	59.45	17.75	75.64	9.93	-3.43	71.11	11.91	21.48
				89.8	646.92	300.81	62.51	59.55	17.86	75.85	10.24	-3.03	72.38	12.11	22.07
				90	637.55	311.34	62.2	59.55	17.65	76.16	10.87	-2.83	73.46	12.52	22.57
				90.2	636.1	315.63	62.62	59.85	17.96	76.26	11.08	-2.22	74.74	12.11	22.87
				90.4	642.38	317.3	61.99	59.65	17.86	76.37	11.39	-1.82	76.11	11.81	22.77
				90.6	630.98	326.99	61.16	60.44	17.96	76.37	11.59	-1.82	77.29	11.81	23.06
				90.8	631.27	325.69	62.2	60.83	17.96	76.88	10.66	-1.52	78.37	12.11	23.26
				91	624.02	324.57	61.99	60.93	17.12	76.88	10.76	-0.91	79.94	12.22	24.65
				91.2	630.4	328.3	63.14	61.53	17.96	76.99	11.18	-0.71	81.51	12.52	24.94
				91.4	628.08	336.31	62.3	61.53	18.8	77.09	11.49	-0.41	82.88	12.42	24.65
				91.6	630.88	333.51	62.72	61.53	18.59	76.88	11.8	-0.51	84.75	12.22	24.45
				91.8	624.4	326.25	63.45	61.62	18.59	76.88	12.84	-0.11	86.22	11.71	24.35
				92	613.19	341.43	64.08	62.12	19.12	76.88	12.74	0.19	87.59	12.22	24.05
				92.2	618.8	346.18	64.39	63.01	19.75	77.3	12.74	0.29	88.87	12.11	23.86
				92.4	618.99	342.36	64.28	63.1	19.96	77.5	13.05	0.39	90.34	11.71	23.96
				92.6	621.99	338.08	64.28	63.1	20.07	77.4	14.08	0.6	92.11	11.81	24.85
				92.8	627.98	336.96	64.08	63.8	19.96	77.19	13.77	1.2	93.68	11.6	24.65
				93	624.5	339.2	64.39	64.78	20.38	77.19	13.98	1.8	95.05	12.01	25.24
				93.2	626.34	333.51	65.01	65.18	20.59	76.99	13.46	2.31	96.13	11.91	25.04
				93.4	635.42	354.66	65.43	65.18	21.12	77.4	14.5	2.21	97.5	11.91	25.04
				93.6	635.42	363.51	65.54	65.28	20.91	77.61	13.67	2.11	99.07	12.01	25.74
				93.8	636.39	380.37	66.68	65.87	21.33	77.71	13.67	2.11	100.45	11.6	24.75
				94	634.55	376.37	67.1	66.07	21.54	77.82	13.46	2.21	102.21	11.3	24.75
				94.2	633.39	385.68	67.31	67.15	21.43	77.92	12.32	2.31	104.08	11.6	24.85
				94.4	633.3	376.74	67.31	67.94	21.54	76.78	12.11	2.41	105.75	11.3	25.24
				94.6	636.68	377.11	66.68	68.43	21.33	74.5	12.84	2.81	107.51	11.4	25.14
				94.8	637.94	372.27	66.68	69.32	21.22	66.73	13.05	3.21	109.28	11.71	24.15
				95	643.64	383.36	66.47	70.51	21.96	58.55	13.36	3.11	110.95	11.71	23.56
				95.2	637.26	392.67	64.7	70.9	21.33	52.44	13.25	2.81	112.61	11.4	23.66
				95.4	634.07	382.24	65.54	71.3	21.22	46.54	13.57	2.91	114.18	11.91	23.76
				95.6	640.16	391.37	65.74	71.99	22.06	40.63	13.67	3.21	115.36	12.01	24.25
				95.8	643.06	409.91	64.91	73.17	22.59	34.94	12.74	3.62	116.64	12.32	23.56
				96	652.82	401.15	64.28	73.76	22.38	28.52	12.74	3.21	118.01	12.11	23.46
				96.2	651.27	397.42	63.55	73.96	22.38	22.3	13.46	3.21	119.19	12.22	24.05
				96.4	654.46	417.17	64.18	74.55	22.17	15.98	12.74	3.52	121.45	12.42	24.55
				96.6	648.86	426.02	64.18	75.34	21.85	9.77	11.91	3.21	122.62	12.52	23.76
				96.8	647.6	438.79	64.6	75.94	21.85	3.56	12.63	2.71	124	12.62	23.86
				97	660.36	428.63	64.6	76.33	21.96	-2.55	12.32	3.21	125.86	12.62	24.75
				97.2	652.92	435.99	64.08	76.82	21.22	-8.56	12.22	3.21	127.33	12.52	25.04
				97.4	653.3	435.62	64.08	77.81	20.91	-15.5	12.22	3.92	129.1	12.93	25.64
				97.6	656.11	444.56	63.14	79.19	21.33	-22.54	12.63	4.32	130.57	13.75	25.54
				97.8	657.56	437.39	62.93	80.08	21.85	-29.17	12.94	4.42	132.54	14.15	25.64
				98	667.8	452.95	63.24	80.67	22.38	-35.9	13.57	4.83	134.79	13.85	25.14
				98.2	666.06	459.1	63.97	80.57	22.27	-42.53	14.19	5.13	136.07	14.46	24.85
				98.4	664.9	467.95	64.18	80.87	23.12	-48.02	14.5	5.23	138.03	14.87	24.15
				98.6	673.02	469.34	64.7	81.17	23.75	-52.27	14.6	5.23	139.31	15.07	24.65
				98.8	671.96	475.12	64.7	81.27	24.17	-49.78	14.81	5.03	140.78	14.36	24.85
				99	667.9	476.33	65.12	82.15	24.38	-46.57	14.5	5.33	142.54	14.15	24.15
				99.2	666.74	462.82	65.64	82.15	24.59	-45.85	14.29	5.83	144.41	14.36	23.76
				99.4	676.79	473.63	65.33	82.75	24.69	-45.74	13.88	6.34	145.39	14.15	23.56
				99.6	677.27	465.62	65.33	83.54	24.9	-45.85	14.08	6.34	147.45	13.75	23.36
				99.8	680.37	462.64	65.95	83.54	25.32	-45.74	14.08	6.24	149.41	13.95	24.35
				100	678.82	478.38	65.95	84.13	26.27	-45.23	13.36	7.04	151.47	14.15	23.76
				100.2	680.66	479.03	66.06	85.12	26.48	-45.23	12.84	7.55	154.03	14.05	24.25
				100.4	678.14	489.37	64.91	85.71	27.22	-44.91	13.25	7.45	155.2	13.95	24.25
				100.6	678.53	492.45	64.49	86.2	27.32	-44.5	13.36	8.15	157.46	13.85	24.94
				100.8	681.91	488.26	64.49	86.69	27.64	-44.19	13.46	8.65	159.32	14.15	25.44
				101	680.66	506.14	63.87	87.39	27.53	-44.19	14.5	8.86	160.99	14.46	23.86
				101.2	688.49	507.17	64.81	88.08	28.58	-44.09	14.4	8.96	163.05	14.97	23.46
				101.4	685.39	497.57	64.7	88.77	29.01	-43.78	14.71	8.86	164.92	14.26	23.06
				101.6	685.68	505.03	64.28	88.96	29.22	-43.26	15.23	8.86	166.98	13.54	22.37
				101.8	685.68	502.32	64.18	89.66	28.9	-43.46	15.02	9.56	168.84	13.24	22.57
				102	682.49	500.74	64.08	90.05	29.01	-43.36	14.81	9.76	170.22	13.54	22.97
				102.2	688.1	489	62.09	90.64	29.43	-43.05	15.54	10.16	171.89	13.03	22.97
				102.4	684.23	498.6	62.2	91.43	29.53	-43.15	15.64	10.67	173.46	12.83	23.26
				102.6	684.52	502.23	62.41	91.83	29.11	-42.95	15.75	11.07	175.91	12.52	22.47
				102.8	684.72	516.02	61.05	92.62	29.01	-42.74	15.85	11.78	178.07	13.03	22.67
				103	688.97	531.67	60.95	93.11	29.11	-42.64	16.58	12.18	179.64	13.03	23.66
				103.2	696.22	542.1	61.78	94.1	29.22	-42.53	17.51	12.18	181.01	12.83	23.66
				103.4	692.35	540.71	61.99	94.59	29.53	-41.91	18.34	12.18	183.46	12.83	24.75
				103.6	686.17	551.33	61.68	94.79	30.06	-41.39	18.13	12.68	186.31	13.24	25.14
				103.8	684.43	566.23	61.99	95.68	30.16	-41.08	18.86	13.29	187.78	12.83	24.85
				104	684.81	554.22	61.68	96.96	29.64	-40.67	19.27	13.69	188.76	12.42	25.64
				104.2	684.81	556.08	61.16	97.65	29.43	-40.46	19.27	13.89	190.04	12.11	25.14
				104.4	687.23	547.79	61.47	98.44	29.32	-40.36	20	14.7	193.57	12.11	24.65
				104.6	691.68	550.58	61.57	99.13	29.53	-40.36	21.04	14.9	195.04	12.22	24.35
				104.8	688.29	558.97	61.57	99.72	29.43	-40.05	20.93	15.6	197.99	12.11	24.45
				105	689.55	557.1	62.2	100.41	29.53	-39.63	20.62	16.31	200.54	12.42	25.04
				105.2	690.81	559.15	61.47	101.11	29.74	-39.22	21.25	17.22	202.11	12.32	25.14
				105.4	690.81	570.43	61.99	101.11	29.74	-38.8	21.25	17.92	203.78	12.73	26.03
				105.6	688.68	574.34	63.66	102.19	29.95	-38.6	20.93	18.63	205.54	12.83	26.03
				105.8	694.28	593.62	63.87	103.08	29.95	-38.39	21.04	18.83	206.43	12.73	25.54
				106	699.7	589.43	64.08	104.17	29.43	-38.08	20.83	19.33	209.17	12.83	25.64
				106.2	695.25	596.61	64.81	105.84	29.32	-38.08	20.62	19.63	211.63	13.03	26.33
				106.4	700.18	598.56	64.49	106.34	29.22	-37.46	20.83	20.04	212.31	13.34	26.33
				106.6	703.95	587.48	64.39	107.52	29.85	-37.04	21.45	20.24	213.1	13.03	26.92
				106.8	703.56	582.72	65.74	108.11	30.69	-36.94	21.56	20.84	213.98	13.44	26.53
				107	706.75	572.76	65.74	108.71	31.11	-36.63	21.97	20.94	215.36	13.75	26.63
				107.2	707.62	583	65.43	109.5	31.74	-36.11	22.08	21.85	216.93	13.54	26.73
				107.4	700.57	588.22	65.22	109.89	32.48	-36.32	21.77	22.65	219.97	13.75	25.84
				107.6	699.7	597.35	64.7	111.07	32.37	-36.42	22.08	23.26	221.44	13.75	26.23
				107.8	704.05	576.48	64.6	111.47	33	-36.11	22.49	23.86	224.58	13.44	26.53
				108	713.42	574.15	64.91	111.27	33.53	-35.8	23.22	24.67	227.82	13.85	26.43
				108.2	714	584.96	65.33	111.07	33.42	-35.7	23.94	25.17	229.98	14.36	26.63
				108.4	716.03	594.93	65.33	111.77	33.53	-35.59	24.26	25.07	230.27	14.77	26.33
				108.6	716.03	588.31	65.74	112.06	33.84	-35.39	24.15	25.58	231.65	14.36	26.33
				108.8	724.34	582.54	65.85	112.36	34.58	-35.18	24.36	26.08	232.33	13.95	25.93
				109	728.98	571.26	65.85	112.75	34.9	-35.08	24.26	26.68	233.02	13.85	26.83
				109.2	727.53	581.33	65.22	113.15	34.69	-35.08	24.77	27.09	235.37	13.44	27.81
				109.4	729.18	590.46	65.01	114.04	34.9	-35.28	24.88	27.29	237.53	13.24	28.11
				109.6	725.31	587.2	64.49	114.43	34.79	-35.18	24.67	27.89	239.5	13.34	27.22
				109.8	717.1	589.99	63.45	114.73	35.11	-34.45	25.5	28.3	241.66	13.13	25.93
				110	718.64	594.84	63.35	115.12	36.26	-34.14	25.81	28.8	242.93	13.24	23.16
				110.2	717.19	604.15	63.45	115.22	36.89	-34.04	26.02	29.1	244.01	12.93	21.48
				110.4	714.58	599.96	64.08	116.11	36.79	-34.25	26.64	29.81	245.78	12.52	22.37
				110.6	713.23	616.36	63.45	116.4	36.68	-33.94	26.33	30.61	247.35	13.54	23.96
				110.8	715.07	618.41	62.09	117.19	36.37	-33.63	25.92	31.52	250	12.32	26.13
				111	714	621.76	62.09	117.69	36.58	-33.42	26.12	32.32	251.86	12.11	27.42
				111.2	709.65	622.69	61.78	118.18	36.37	-33.32	26.02	33.13	253.73	12.42	29.6
				111.4	722.31	616.45	62.72	119.07	35.63	-33.11	26.64	33.43	254.31	11.2	31.87
				111.6	724.54	617.85	63.14	119.27	35.42	-32.49	26.85	33.33	255.59	10.99	33.56
				111.8	723.96	625.3	62.2	120.06	34.9	-32.28	26.75	34.24	256.18	11.91	35.24
				112	723.18	638.71	62.41	120.85	35.42	-32.28	27.16	34.94	256.96	11.91	37.32
				112.2	723.96	624.09	62.62	121.83	35.95	-31.87	27.16	35.75	256.18	11.81	39.3
				112.4	718.54	606.29	63.45	122.52	36.79	-31.45	27.47	36.86	257.06	11.09	41.87
				112.6	719.32	613.75	64.49	123.31	37.21	-31.14	27.27	37.46	259.32	11.6	44.24
				112.8	714.39	622.78	64.7	123.91	37.21	-30.62	27.99	38.17	259.32	12.52	46.42
				113	703.56	645.05	63.24	124.1	37.1	-30.52	28.41	38.37	261.67	12.42	47.51
				113.2	701.44	642.81	64.39	125.19	37.42	-30.21	27.99	38.77	263.05	12.42	48.8
				113.4	699.99	627.72	63.76	125.68	37.42	-29.59	28.41	40.18	262.95	12.62	49.79
				113.6	704.05	631.54	63.03	126.27	37.63	-28.97	29.24	41.29	263.44	12.73	52.66
				113.8	710.62	625.86	63.45	127.06	37.84	-29.07	29.34	42.3	265.5	13.54	56.81
				114	711.01	619.9	63.97	127.36	37.42	-28.76	29.65	43.2	266.48	13.64	61.46
				114.2	709.75	624.55	63.87	127.85	37.42	-28.34	29.34	44.31	269.33	14.26	64.33
				114.4	715.84	629.68	63.76	128.25	37.63	-27.72	29.34	45.32	273.84	14.36	65.52
				114.6	717.67	615.24	63.55	129.24	37.84	-27.62	29.76	46.53	276	13.34	65.52
				114.8	715.36	612.44	64.28	129.73	38.16	-27.31	30.38	47.43	274.72	14.36	65.42
				115	718.35	606.29	64.08	130.03	38.16	-27.1	29.96	48.34	274.23	14.15	65.92
				115.2	718.25	603.41	64.6	130.32	38.68	-27.2	30.48	49.55	275.41	14.46	65.62
				115.4	716.32	618.87	64.08	130.62	39.1	-27	30.59	50.76	277.18	15.58	65.42
				115.6	715.07	602.57	63.66	131.8	39.94	-27.2	30.28	52.37	278.06	15.68	65.23
				115.8	712.84	615.42	64.7	132.49	40.26	-27.1	29.86	52.97	278.75	15.48	64.93
				116	708.98	621.48	64.28	132.99	40.26	-27.1	29.86	53.48	280.42	15.58	64.63
				116.2	710.81	625.58	63.97	133.97	40.47	-26.58	30.79	54.69	283.85	15.17	64.53
				116.4	713.23	643.56	63.45	134.57	39.63	-26.27	30.69	56.4	286.79	16.09	64.53
				116.6	713.42	649.99	62.82	134.57	39.63	-26.27	31.42	57.71	286.99	15.79	63.74
				116.8	716.03	637.6	62.72	135.06	39.73	-26.17	31	59.12	288.56	15.28	63.35
				117	718.06	636.57	64.28	135.75	40.15	-25.65	31.31	60.83	288.07	15.28	63.74
				117.2	721.93	637.04	64.18	135.95	40.26	-25.24	32.04	62.24	289.54	14.97	63.25
				117.4	726.86	655.48	64.7	136.24	40.58	-25.34	32.45	63.65	291.51	14.87	63.84
				117.6	724.83	647.57	65.95	136.34	40.89	-25.13	32.45	65.26	294.35	14.46	64.24
				117.8	725.7	655.2	66.37	136.54	41	-25.03	32.77	66.87	294.45	13.64	63.84
				118	725.6	647.01	66.06	137.33	41.31	-24.51	33.18	68.38	296.12	13.34	62.95
				118.2	729.56	645.61	65.74	137.92	41.73	-24.2	33.6	70.3	296.12	13.34	63.15
				118.4	724.92	648.59	65.74	138.02	42.26	-23.99	33.18	71.31	294.65	12.42	62.75
				118.6	721.44	658.47	66.89	137.92	42.57	-23.37	33.49	72.82	294.74	12.52	62.95
				118.8	714	656.42	65.85	138.32	42.47	-23.17	34.01	74.43	297.98	11.4	63.25
				119	718.64	663.96	66.26	139.21	42.36	-23.17	34.74	76.44	301.42	11.4	63.54
				119.2	722.6	673.09	65.54	139.5	42.47	-22.65	34.63	77.55	303.18	11.6	63.74
				119.4	724.25	675.51	65.01	140.19	42.36	-22.44	34.53	79.97	304.26	11.6	63.64
				119.6	728.79	679.33	66.58	140.19	42.68	-22.03	35.46	81.38	304.26	11.81	63.64
				119.8	734.49	667.22	65.12	140.49	42.78	-21.3	36.19	83.09	307.7	11.81	63.64
				120	736.14	666.38	65.85	140.88	42.99	-20.99	36.09	85	309.76	11.5	63.84
				120.2	737.97	670.11	65.95	141.48	43.84	-20.89	35.36	86.72	310.05	11.91	63.64
				120.4	737.1	671.69	65.01	141.57	45.2	-20.68	35.67	88.33	309.76	11.2	63.84
				120.6	735.85	661.63	64.39	142.86	45.62	-20.68	35.98	90.65	312.9	11.09	64.24
				120.8	731.21	671.69	63.87	143.25	45.94	-20.16	36.4	92.76	315.84	10.99	64.14
				121	732.17	661.07	63.66	144.14	45.94	-19.95	36.71	94.67	319.57	10.89	63.84
				121.2	733.53	666.48	63.24	144.63	45.73	-19.54	36.19	96.89	318.88	11.6	64.53
				121.4	729.66	665.27	63.45	145.23	46.25	-19.33	36.81	98.5	320.75	11.81	63.94
				121.6	735.07	672.81	61.99	145.23	46.57	-19.64	37.02	100.31	320.85	12.22	63.74
				121.8	732.85	661.45	62.62	145.92	46.68	-19.02	36.71	102.93	324.08	12.42	63.44
				122	732.56	675.61	62.41	146.11	46.99	-18.92	36.5	104.55	322.91	12.22	63.64
				122.2	732.46	681.38	63.35	146.51	47.31	-19.02	37.13	105.55	325.46	12.22	63.64
				122.4	734.98	681.1	62.62	146.81	47.1	-19.13	37.96	108.17	328.3	13.03	63.74
				122.6	736.91	689.3	61.68	147.5	47.2	-19.23	38.68	110.39	332.23	13.64	63.84
				122.8	751.21	704.95	62.72	147.79	47.73	-18.92	39.1	112	334.88	14.56	63.15
				123	745.7	706.16	62.93	147.79	47.83	-18.3	39.41	113.11	337.63	14.56	62.75
				123.2	744.54	692.56	63.87	148.38	47.73	-17.88	40.13	114.82	337.63	14.15	62.55
				123.4	741.74	677.1	64.39	148.98	48.04	-17.57	40.34	116.23	337.92	13.95	62.85
				123.6	743	684.64	63.35	149.57	47.62	-17.37	40.24	117.84	339.78	14.36	62.75
				123.8	744.64	694.43	63.87	149.96	47.83	-17.37	40.97	120.36	340.77	14.46	63.54
				124	746.67	688.18	62.72	150.16	47.52	-16.64	41.59	121.97	341.55	14.66	63.25
				124.2	744.54	692.66	62.72	150.65	47.2	-16.54	42.31	124.79	343.91	14.56	63.94
				124.4	749.18	691.63	64.39	150.95	46.78	-16.23	42.21	127.21	346.36	15.07	63.54
				124.6	750.73	699.55	64.6	150.85	46.68	-15.81	42.73	129.93	347.73	14.77	64.14
				124.8	754.11	690.61	64.08	151.25	46.89	-15.92	43.14	132.75	348.42	14.87	63.35
				125	751.79	705.23	63.45	151.35	46.99	-15.92	43.35	134.66	348.81	15.38	63.35
				125.2	748.12	701.51	63.14	151.74	47.73	-15.92	43.77	136.98	352.05	15.07	62.65
				125.4	750.63	705.98	63.35	152.23	47.52	-15.81	43.25	139.9	353.13	14.87	63.15
				125.6	753.05	692.47	64.6	153.32	47.73	-15.19	43.97	141.01	351.85	14.36	62.85
				125.8	752.47	700.2	64.08	153.71	48.15	-15.4	44.49	142.02	351.56	13.95	62.65
				126	751.5	700.85	64.49	154.21	48.36	-15.5	45.22	144.63	352.84	14.46	62.75
				126.2	758.17	692.66	63.35	154.5	48.25	-15.19	45.53	148.36	353.42	14.36	62.16
				126.4	758.27	688.37	63.76	155.1	48.78	-14.57	46.47	151.08	353.72	14.36	61.96
				126.6	756.24	675.33	64.49	155.69	49.3	-14.57	46.15	153.4	353.42	14.05	61.27
				126.8	752.86	674.12	64.49	155.89	48.88	-14.26	45.43	156.12	353.52	13.34	62.16
				127	751.02	674.77	64.28	156.28	49.2	-14.36	45.74	160.35	353.03	13.64	61.86
				127.2	745.41	688.09	63.24	156.68	49.73	-14.47	45.95	164.07	354.99	13.34	61.56
				127.4	743.87	699.55	62.93	156.48	49.94	-14.05	46.88	167.8	355.68	13.64	61.37
				127.6	742.13	700.39	62.82	156.28	50.15	-13.64	47.19	171.02	356.66	12.52	61.76
				127.8	741.84	700.95	63.14	156.18	50.78	-13.53	47.19	173.95	355.88	12.62	61.56
				128	739.23	703.09	64.08	156.48	51.62	-13.95	47.5	177.77	356.47	12.73	61.76
				128.2	743.38	708.31	64.28	156.28	51.83	-13.64	47.82	181	356.76	12.52	60.87
				128.4	741.45	705.61	63.97	156.97	52.04	-13.53	48.44	183.62	356.27	13.13	61.07
				128.6	740.39	708.31	63.97	156.97	52.14	-13.43	48.85	184.52	355.98	13.85	60.48
				128.8	735.75	719.3	65.12	157.27	52.14	-12.91	49.16	186.33	355.78	13.75	61.07
				129	742.22	719.67	65.22	157.47	52.88	-12.39	49.37	189.05	356.07	13.13	60.57
				129.2	745.32	705.98	66.06	157.66	53.2	-12.29	50.31	190.87	355.09	12.93	60.87
				129.4	738.36	697.41	65.22	157.76	53.51	-12.29	50.72	192.08	354.41	12.73	59.98
				129.6	733.24	714.36	64.81	157.76	53.51	-12.19	51.03	195.4	357.74	13.24	60.08
				129.8	733.53	714.08	64.6	157.47	54.04	-12.08	51.24	197.62	357.94	13.24	60.28
				130	732.66	721.16	64.91	157.27	54.46	-11.67	51.66	200.74	359.8	13.44	60.67
				130.2	726.76	714.18	66.06	156.87	54.46	-11.57	52.28	201.85	362.26	12.83	61.76
				130.4	728.02	722.93	65.43	156.48	54.25	-11.36	51.97	204.57	363.04	12.62	61.66
				130.6	731.59	738.03	65.12	156.18	53.51	-10.84	52.9	205.98	364.12	12.62	62.26
				130.8	730.43	738.86	65.33	156.38	54.56	-11.05	53.94	207.89	365.89	13.24	61.86
				131	731.4	745.48	64.91	156.58	54.88	-10.53	53.94	208.9	367.06	13.24	62.26
				131.2	736.52	729.83	65.33	156.77	54.98	-10.22	54.56	211.01	365.69	13.75	62.26
				131.4	740.87	728.06	65.33	156.77	55.19	-10.12	54.25	211.42	365.99	13.54	62.75
				131.6	741.93	726.85	64.39	156.97	55.19	-10.32	54.35	213.03	368.14	14.05	62.26
				131.8	735.65	730.39	64.6	157.17	55.19	-10.63	54.87	214.14	369.52	13.95	61.96
				132	740.58	739.98	64.81	157.27	54.98	-10.32	55.7	214.64	370.5	13.64	61.66
				132.2	738.84	745.29	64.18	157.17	55.62	-10.01	55.6	216.25	371.09	13.95	61.86
				132.4	732.27	752.47	63.97	156.48	56.14	-9.91	56.12	217.06	371.28	13.64	62.06
				132.6	734.59	750.51	63.76	156.68	56.25	-9.8	55.91	219.47	371.87	13.54	62.36
				132.8	737.1	751.63	63.24	156.38	56.35	-10.12	56.22	223.8	371.48	13.75	62.45
				133	735.65	738.77	64.28	156.18	55.83	-10.12	56.95	226.73	372.66	13.75	62.85
				133.2	733.62	744.08	62.93	156.18	55.51	-9.8	56.33	228.64	373.25	14.05	62.95
				133.4	739.33	751.63	63.03	156.48	55.83	-9.39	57.16	230.96	375.11	14.56	63.54
				133.6	738.55	749.39	62.93	155.98	55.83	-9.18	57.47	232.06	375.7	14.56	63.44
				133.8	742.03	754.8	62.62	155.89	55.62	-9.18	58.09	236.19	378.15	14.77	63.54
				134	742.8	752.93	62.09	155.98	55.93	-8.87	58.19	237.5	378.35	14.66	63.54
				134.2	746.19	766.07	62.41	156.48	56.35	-8.77	58.4	240.32	377.07	14.77	63.35
				134.4	744.64	765.88	63.45	156.87	56.77	-8.67	59.02	240.42	377.37	15.07	63.74
				134.6	744.54	759.45	63.45	156.87	57.4	-9.29	59.23	243.14	378.25	15.17	63.74
				134.8	744.64	757.03	63.35	156.77	57.51	-9.29	60.06	246.07	379.04	15.28	64.24
				135	746.28	758.62	63.45	156.48	57.72	-9.39	61.1	248.48	380.02	15.28	64.73
				135.2	750.83	777.99	63.35	156.08	57.82	-9.29	61.1	253.92	381.39	15.17	65.13
				135.4	744.74	783.58	62.93	156.28	57.93	-9.39	61.31	256.74	381.88	15.28	64.43
				135.6	744.45	779.58	63.35	156.38	58.24	-9.6	61.83	259.56	382.77	15.17	64.53
				135.8	746.96	781.72	63.03	156.08	58.77	-8.87	62.45	261.98	383.26	15.07	64.24
				136	736.14	773.52	63.24	156.08	58.56	-8.67	62.45	264.7	384.63	15.48	64.33
				136.2	734.88	773.24	64.08	155.89	58.35	-8.77	63.07	267.12	385.81	15.48	64.24
				136.4	743.38	767.09	63.97	156.08	58.46	-9.18	63.28	270.74	389.24	15.48	64.24
				136.6	745.8	765.23	65.01	155.89	58.67	-8.87	64.11	272.15	390.52	15.07	63.94
				136.8	747.06	763.27	65.95	156.08	59.4	-8.87	64.84	271.55	392.97	14.66	64.04
				137	750.05	776.41	65.12	156.28	59.51	-8.46	65.04	274.07	393.27	15.17	64.33
				137.2	744.45	769.89	66.47	156.28	60.14	-8.35	66.08	275.28	396.11	15.17	63.94
				137.4	742.42	765.14	66.68	155.89	60.24	-8.15	65.77	281.22	397.19	14.36	64.24
				137.6	747.54	771.94	66.89	156.48	60.56	-8.04	65.98	282.63	396.7	13.95	64.73
				137.8	740.78	770.91	67.62	156.48	60.45	-7.84	65.98	283.13	396.99	13.64	64.33
				138	740.2	768.68	68.35	156.38	60.03	-8.15	66.29	286.66	399.74	12.93	63.94
				138.2	739.33	771.1	68.56	155.98	59.72	-8.15	66.91	288.87	399.64	13.34	63.74
				138.4	742.32	767.84	68.35	156.18	60.14	-8.04	67.43	290.08	399.84	13.64	63.54
				138.6	745.32	768.21	68.77	156.58	60.77	-7.42	67.33	294.11	399.84	13.44	63.64
				138.8	746.57	771.94	68.98	156.58	60.66	-7.22	67.22	297.23	398.96	12.93	63.15
				139	749.86	769.7	69.5	156.58	60.98	-7.42	67.53	297.74	400.23	13.03	62.55
				139.2	747.73	753.77	69.81	156.38	60.98	-7.53	67.85	298.14	403.18	12.73	62.16
				139.4	751.79	749.76	70.33	156.48	60.87	-7.11	68.26	299.45	407.1	12.42	62.65
				139.6	756.24	759.92	70.23	156.18	60.56	-6.8	68.99	302.37	407.1	12.22	63.44
				139.8	759.53	759.64	70.02	155.79	60.24	-7.11	69.19	303.98	407.3	12.52	63.64
				140	764.65	751.72	69.39	155.69	60.66	-7.11	69.82	307.21	405.92	12.52	63.54
				140.2	765.23	748.27	68.98	155.59	60.66	-7.22	70.44	309.32	408.08	12.42	63.15
				140.4	766.2	751.91	69.18	155.19	60.98	-7.11	70.86	308.72	408.57	11.71	63.15
				140.6	767.45	756.85	68.45	155.39	61.3	-7.22	71.37	311.24	409.95	11.91	63.05
				140.8	769.29	761.5	67.41	154.9	61.4	-6.8	71.79	315.97	412.69	12.22	63.15
				141	765.42	756.19	67.83	154.6	62.03	-7.11	71.48	317.68	414.27	11.5	62.75
				141.2	774.89	761.69	67.52	154.31	62.35	-6.8	71.79	324.83	412.6	11.81	63.25
				141.4	775.18	764.48	67.62	154.11	62.98	-6.7	72.31	321.91	414.27	12.62	62.95
				141.6	771.9	763.27	68.35	153.91	63.5	-6.7	72.72	326.04	417.11	12.42	62.95
				141.8	775.67	746.69	67.1	154.11	63.92	-6.49	73.66	327.15	419.76	12.73	63.94
				142	776.73	753.4	67.2	154.5	63.92	-6.18	74.07	328.26	420.25	12.93	64.43
				142.2	774.8	741.38	66.37	154.5	64.24	-5.66	73.76	330.37	422.9	13.24	63.94
				142.4	774.02	742.4	65.01	154.21	64.45	-5.87	73.66	331.18	423.49	12.52	64.73
				142.6	770.25	751.72	64.81	153.52	64.66	-5.45	74.28	330.47	425.75	12.52	64.04
				142.8	772.77	743.62	65.22	153.32	65.08	-4.94	74.59	330.17	426.63	12.83	63.84
				143	770.16	747.53	63.87	153.02	65.08	-4.21	74.07	330.57	426.33	13.13	63.84
				143.2	769	760.66	63.87	153.02	65.5	-4.63	74.9	330.27	426.83	13.44	64.53
				143.4	770.74	767.84	64.18	152.83	65.82	-5.25	75.42	333.8	425.65	13.24	64.43
				143.6	766.48	771.1	64.91	153.42	66.66	-5.25	75.63	334.81	427.22	13.85	63.74
				143.8	762.14	775.57	64.39	153.42	66.13	-5.14	76.36	334	429.18	13.44	64.33
				144	764.55	778.09	64.49	153.32	66.24	-5.25	76.15	338.03	432.42	13.03	64.63
				144.2	767.84	781.53	64.81	153.52	66.76	-4.73	76.56	336.42	432.32	13.03	65.52
				144.4	762.91	783.21	64.6	154.01	66.97	-4.63	77.29	340.55	430.65	13.13	65.62
				144.6	763.49	783.12	64.7	153.91	67.08	-4.52	77.19	340.14	430.55	13.44	65.62
				144.8	762.91	771.29	64.6	154.21	66.76	-4.63	77.19	340.34	431.73	13.03	66.41
				145	762.14	773.52	64.08	154.11	66.97	-4.32	78.02	342.06	430.55	13.03	66.51
				145.2	758.75	785.07	63.87	153.91	66.55	-4.63	78.43	338.83	433.79	12.32	66.71
				145.4	761.75	789.92	63.55	154.01	65.92	-5.25	78.95	343.97	433.11	12.62	67.3
				145.6	762.72	777.43	62.3	153.91	65.5	-5.35	79.16	347.7	432.52	12.83	67.3
				145.8	766.29	788.99	62.72	154.11	65.29	-5.04	79.57	350.82	431.34	12.93	67.01
				146	767.16	778.09	62.3	153.71	65.92	-4.83	80.4	352.33	431.34	12.83	66.71
				146.2	762.43	781.53	61.78	153.62	66.34	-5.14	81.03	354.25	428.3	12.62	67.8
				146.4	762.81	788.52	62.09	153.12	66.24	-5.04	81.54	358.37	430.85	12.73	66.91
				146.6	760.88	787.87	61.16	152.92	66.55	-5.25	81.86	362.81	430.55	12.62	67.3
				146.8	759.04	798.21	61.16	152.14	66.55	-5.87	82.58	363.41	432.32	12.52	68
				147	758.27	795.88	62.51	152.43	66.97	-6.49	83.21	362.4	433.2	12.22	68.1
				147.2	760.11	794.95	62.3	152.14	67.4	-5.97	83.31	365.83	432.12	12.32	67.5
				147.4	760.59	794.3	61.78	151.84	67.4	-5.45	83.72	370.16	434.58	12.22	67.5
				147.6	764.26	795.51	61.99	150.95	67.4	-5.04	84.14	372.78	436.64	12.11	67.7
				147.8	766.68	779.48	62.93	151.05	68.13	-4.83	84.35	374.89	437.72	12.52	67.4
				148	767.55	792.15	62.93	150.85	68.45	-4.63	85.07	372.07	437.52	12.52	67.5
				148.2	763.88	789.45	62.41	150.65	68.55	-5.04	85.39	377.71	437.72	12.52	67.21
				148.4	768.32	791.41	63.35	150.16	68.66	-5.04	85.7	378.42	440.66	12.73	67.01
				148.6	765.91	796.16	63.55	149.96	68.87	-5.04	86.32	381.04	438.6	12.11	67.4
				148.8	762.52	810.13	63.55	149.57	69.39	-4.94	86.94	384.06	438.4	12.52	67.01
				149	764.36	809.85	62.62	149.08	69.5	-5.14	87.77	384.26	441.55	13.13	66.91
				149.2	766.1	807.34	62.3	148.68	70.24	-5.14	88.5	389.2	441.94	13.34	66.81
				149.4	765.33	792.81	61.89	148.58	71.08	-4.63	88.81	388.29	443.8	12.42	66.71
				149.6	764.55	806.97	62.41	148.29	71.18	-4.52	89.54	385.37	444.59	12.73	66.81
				149.8	758.46	813.58	62.41	147.89	72.02	-4.52	89.43	385.97	444.88	13.03	66.61
				150	758.56	814.79	62.41	147.3	71.92	-4.52	89.43	389.1	444.29	12.93	67.01
				150.2	764.75	820.38	62.82	147.1	71.81	-4.52	90.06	391.92	447.33	13.13	66.61
				150.4	767.93	814.33	64.18	147.5	72.23	-4.42	90.47	394.94	449.1	13.34	67.3
				150.6	769.67	807.53	64.28	147.3	71.81	-4.21	90.99	395.14	448.81	13.44	67.6
				150.8	770.35	797.09	64.08	147.59	71.92	-4.32	90.89	397.46	447.14	13.44	67.5
				151	770.25	786.38	64.08	147.79	71.81	-3.9	91.72	400.18	448.61	13.34	67.6
				151.2	773.54	789.45	64.39	147.69	71.39	-3.59	92.13	394.23	451.46	13.13	68.39
				151.4	772.28	787.4	64.18	147.4	71.71	-3.49	92.44	392.42	450.87	13.44	68.1
				151.6	771.22	783.96	63.87	147.5	71.08	-3.49	93.07	391.92	449.69	13.64	68.1
				151.8	773.54	794.58	62.82	147.69	70.97	-3.49	93.38	394.23	450.38	13.44	68.29
				152	772.67	790.38	62.41	147.69	70.66	-3.18	93.9	400.78	450.38	13.34	68.49
				152.2	773.64	787.59	61.99	147.2	70.24	-2.97	94.1	398.56	451.16	13.54	68.49
				152.4	770.54	779.3	60.64	146.81	70.45	-2.66	94	399.37	453.61	13.64	68.99
				152.6	769.87	780.32	60.32	146.11	70.24	-2.45	94.21	397.86	456.76	13.44	68.69
				152.8	772.28	778.46	61.16	146.11	70.45	-2.55	94.62	396.95	457.25	13.34	68.89
				153	774.99	774.17	61.47	146.02	70.24	-2.66	94.93	401.28	459.6	12.93	69.28
				153.2	771.22	780.79	61.89	146.02	70.24	-2.55	94.93	401.79	460.97	13.34	69.38
				153.4	772.96	782.37	62.62	145.92	70.13	-2.24	95.24	399.67	460.58	13.54	68.89
				153.6	773.83	782.84	62.72	145.62	70.34	-2.04	95.56	404.1	461.17	13.85	68.49
				153.8	782.24	782.19	63.45	145.03	69.92	-2.45	96.39	403	462.54	13.44	68.69
				154	781.56	790.76	62.72	145.23	70.45	-2.66	97.01	398.87	463.92	13.44	68.59
				154.2	783.01	792.43	62.2	145.13	70.76	-2.76	97.11	396.85	463.62	12.83	68.69
				154.4	778.66	794.39	62.3	144.44	70.76	-2.45	97.84	397.56	463.04	13.44	68.29
				154.6	778.37	803.99	63.66	144.44	71.29	-2.66	98.05	400.58	463.92	13.03	68.19
				154.8	777.89	804.36	63.55	144.04	72.02	-2.35	98.77	400.78	466.86	13.64	68.29
				155	781.08	817.59	63.45	143.45	72.34	-2.14	99.29	407.33	466.18	13.64	68.29
				155.2	774.51	813.02	63.35	143.75	72.86	-2.04	99.91	414.18	467.75	13.34	67.9
				155.4	772.86	812.28	63.55	143.45	73.29	-1.83	100.54	414.68	468.43	13.34	68.39
				155.6	771.99	814.42	64.28	143.55	74.44	-1.83	100.85	414.28	469.71	13.03	68.39
				155.8	771.51	816.1	65.43	143.35	74.97	-1.52	101.37	417.6	470.79	12.73	68.39
				156	772.09	816.1	65.01	143.15	75.39	-1.31	101.99	412.06	471.87	12.62	68
				156.2	776.34	821.87	65.74	143.25	75.49	-1.1	102.61	412.46	472.75	12.42	67.7
				156.4	779.05	832.31	66.06	143.25	75.39	-0.9	103.24	415.89	470.98	12.01	67.4
				156.6	778.47	822.52	66.68	143.45	75.91	-0.9	103.86	421.33	472.26	12.62	67.4
				156.8	777.7	817.31	66.99	143.05	76.13	-0.79	103.96	424.05	472.55	12.73	67.01
				157	778.37	823.27	67.2	142.86	76.65	-0.59	104.59	422.44	470.98	12.62	67.11
				157.2	782.05	823.46	67.93	142.86	76.23	-0.59	105.31	421.33	471.57	12.83	66.91
				157.4	782.34	833.33	68.14	142.66	76.23	-0.38	105.73	427.98	472.95	12.73	67.8
				157.6	783.59	826.72	66.47	142.76	75.81	0.03	105.73	430.8	472.65	12.62	68
				157.8	781.85	829.51	66.58	142.76	75.91	0.45	105.83	434.02	473.93	13.24	68.19
				158	782.92	820.1	66.89	142.56	75.91	0.76	106.35	439.76	474.91	13.44	68.49
				158.2	780.5	823.27	67.1	142.36	76.55	0.86	107.28	441.78	476.48	14.26	68.1
				158.4	781.47	828.21	66.68	142.07	76.97	1.48	107.39	440.47	476.77	13.95	68.89
				158.6	779.15	823.46	66.26	142.07	77.28	1.8	107.91	437.65	478.34	14.36	69.18
				158.8	782.05	826.34	65.33	141.87	76.86	1.8	108.32	443.79	480.8	13.95	69.28
				159	780.4	824.76	65.01	141.67	77.18	1.8	108.53	446.31	482.96	13.95	69.58
				159.2	784.56	822.34	65.74	141.48	77.28	1.59	108.53	443.79	481.39	14.26	69.88
				159.4	785.43	817.31	65.12	141.18	76.86	1.17	108.84	445	482.56	14.87	69.98
				159.6	783.5	816.66	63.97	141.18	76.86	1.17	109.15	448.22	480.89	14.56	70.17
				159.8	785.33	815.91	64.49	141.08	76.65	1.17	109.57	451.24	480.8	14.66	70.47
				160	782.82	816.84	64.08	141.08	76.76	0.76	109.77	456.48	480.7	15.38	70.57
				160.2	778.37	815.82	65.12	140.78	77.28	0.45	110.19	459.2	481.68	15.48	70.47
				160.4	777.99	805.1	64.6	140.98	77.28	0.24	110.29	460.71	481.88	15.79	70.27
				160.6	777.7	814.23	63.66	140.88	77.18	0.45	110.6	464.94	482.17	15.48	71.06
				160.8	781.95	822.62	63.55	140.98	76.97	0.76	111.23	465.85	482.56	15.38	71.16
				161	781.08	826.81	64.49	140.88	76.97	1.17	111.23	470.18	483.35	15.99	70.67
				161.2	783.21	827.18	63.97	140.49	77.28	1.07	111.02	472.6	484.62	15.79	70.77
				161.4	783.69	824.95	62.93	140.19	77.39	0.76	111.12	473.91	485.61	15.89	70.08
				161.6	784.75	831.75	64.08	139.8	78.23	0.86	111.85	472.6	489.24	15.48	69.48
				161.8	785.24	832.59	64.7	139.99	78.33	1.07	112.37	472.7	489.33	15.38	69.58
				162	784.95	842.37	64.49	139.7	78.75	1.48	112.68	472.4	490.51	15.48	69.18
				162.2	786.88	837.71	65.12	139.7	78.23	1.69	112.99	473.91	491.1	14.77	69.58
				162.4	788.62	823.74	64.81	139.8	77.81	1.17	113.41	480.05	492.08	14.77	69.18
				162.6	793.45	819.82	65.22	139.8	77.39	1.28	113.41	482.17	493.26	14.77	69.18
				162.8	789.78	815.91	66.06	139.8	77.18	1.48	113.82	477.94	490.71	14.56	68.89
				163	787.94	814.51	66.99	139.9	76.86	1.59	113.82	480.45	489.63	14.97	68.99
				163.2	790.84	817.49	66.47	139.3	76.97	1.48	114.13	482.87	492.28	14.87	69.38
				163.4	792.1	825.32	66.89	139.4	77.49	1.9	114.86	484.99	492.28	14.36	69.28
				163.6	797.8	824.85	67.1	138.91	77.49	2.11	114.86	487.91	496.69	14.97	69.28
				163.8	794.61	823.83	66.37	138.32	77.91	1.48	115.28	486.7	497.18	14.66	69.78
				164	799.44	821.13	67.41	138.32	77.7	1.48	115.17	488.61	499.25	13.64	69.88
				164.2	798.96	822.9	66.68	138.42	77.6	1.69	115.07	491.53	498.66	14.05	70.97
				164.4	798.48	821.31	67.31	138.22	77.49	1.9	115.48	490.83	500.03	14.05	71.06
				164.6	798.96	817.12	68.04	138.22	77.07	2.11	115.69	491.74	500.42	13.54	70.77
				164.8	798.67	807.9	67.1	138.22	77.18	1.8	116.11	490.02	500.32	13.64	71.16
				165	799.15	807.43	66.79	138.32	77.28	1.59	116.52	488.71	501.31	13.24	71.56
				165.2	793.84	805.29	67.41	137.92	77.39	1.9	117.35	491.94	500.62	13.34	71.56
				165.4	791.81	809.11	68.35	137.82	77.49	2.31	117.87	486.6	500.82	13.75	71.96
				165.6	787.56	800.17	69.08	137.92	78.23	2.11	118.39	488.51	499.93	13.75	72.65
				165.8	788.62	782.84	68.98	137.53	78.54	2	118.6	488.71	499.74	13.75	72.45
				166	790.17	783.86	68.98	137.33	78.02	1.8	119.01	488.71	499.25	14.26	72.95
				166.2	791.71	775.2	68.25	137.13	77.81	1.69	119.32	487.71	499.25	14.66	73.14
				166.4	787.36	775.29	68.14	137.13	77.7	1.8	119.63	487.2	500.32	14.05	73.14
				166.6	785.91	784.33	67.2	136.84	77.7	2.21	120.26	487.41	501.01	13.85	72.75
				166.8	788.43	784.61	66.58	137.33	78.33	2.31	120.78	492.14	503.66	14.05	72.85
				167	794.71	774.92	65.54	136.93	78.65	1.8	121.61	486.9	506.02	13.75	72.55
				167.2	789.3	771.1	65.43	137.03	78.54	1.9	122.23	488.11	505.13	13.95	72.15
				167.4	788.33	763.27	65.64	136.74	78.54	2.21	122.12	489.92	505.62	14.05	72.55
				167.6	782.53	761.22	66.06	136.84	78.96	2.52	122.85	487.41	504.15	13.64	72.95
				167.8	779.34	766.72	65.95	137.13	79.18	2.62	122.85	486.6	504.74	13.95	72.05
				168	773.35	772.03	65.64	137.13	79.39	2.83	123.58	488.71	503.86	14.46	71.46
				168.2	775.96	770.73	65.01	136.84	79.7	3.14	124.93	490.12	504.94	14.05	71.36
				168.4	774.51	782.09	64.39	136.74	80.23	3.45	125.24	492.24	506.7	13.75	71.96
				168.6	775.96	779.67	64.49	136.64	80.75	3.14	125.76	489.22	509.16	14.66	71.56
				168.8	773.93	791.5	65.12	136.54	80.86	3.25	125.96	488.51	510.73	14.87	71.26
				169	771.8	786.75	64.39	136.74	80.54	3.56	126.8	487.1	511.61	15.28	70.77
				169.2	774.99	789.73	63.66	136.93	80.44	3.97	127.21	487.41	511.02	15.07	70.77
				169.4	772.96	783.02	63.76	136.84	80.86	3.66	127.63	492.44	513.57	15.58	70.97
				169.6	776.73	793.09	63.14	136.74	80.12	4.38	127.83	490.43	515.04	15.89	70.87
				169.8	776.15	809.95	62.51	136.44	80.02	4.59	128.25	492.94	515.34	14.97	70.97
				170	776.34	808.18	62.62	136.74	80.33	4.59	128.56	493.45	518.48	14.56	70.37
				170.2	776.83	818.89	62.72	136.74	80.86	4.8	128.77	490.83	520.64	14.26	70.47
				170.4	780.31	829.14	63.03	136.44	81.28	4.9	128.87	486.9	521.72	14.56	70.67
				170.6	783.3	824.67	63.45	136.34	81.49	4.59	129.6	491.03	521.52	14.66	71.16
				170.8	784.66	822.25	64.08	136.15	81.28	4.38	129.91	488.01	520.05	14.15	71.66
				171	782.92	834.73	64.6	136.24	81.17	5.21	129.91	491.23	519.17	14.26	71.76
				171.2	786.59	844.42	63.76	136.15	81.07	5.52	130.32	492.14	519.17	13.75	71.76
				171.4	788.62	852.9	63.87	136.24	81.49	5.52	130.64	491.23	520.34	13.54	71.36
				171.6	793.16	858.11	63.66	135.85	81.38	5.32	130.74	493.75	519.66	13.95	70.77
				171.8	789.59	857.37	63.35	135.65	81.59	6.15	131.05	495.16	520.24	14.05	71.36
				172	791.71	861.28	63.03	135.65	81.8	6.25	131.47	491.33	521.03	14.26	72.15
				172.2	791.61	846.65	63.03	135.45	81.91	6.77	131.15	488.82	522.99	13.64	71.96
				172.4	795.19	834.36	63.87	135.36	81.7	6.56	131.78	491.64	521.03	14.46	71.46
				172.6	795.38	832.49	63.35	135.36	81.38	7.28	131.78	494.76	519.85	14.26	71.26
				172.8	799.44	819.45	62.3	135.16	81.49	7.39	132.3	498.08	521.13	13.85	71.16
				173	803.7	820.1	62.62	134.76	82.23	7.39	132.19	498.38	521.42	13.95	71.46
				173.2	804.76	813.49	63.97	134.96	81.91	7.39	132.92	499.09	523.48	13.75	71.36
				173.4	809.11	822.25	63.45	134.86	81.59	7.91	133.33	499.09	522.7	13.34	71.26
				173.6	810.08	812.46	63.35	134.96	82.12	6.87	133.75	498.08	522.8	13.24	71.56
				173.8	807.76	812.56	62.62	135.16	82.23	6.87	133.64	498.99	522.4	13.75	71.36
				174	809.4	814.42	63.24	135.06	82.23	6.87	133.64	502.92	521.32	13.44	71.56
				174.2	806.02	807.25	63.87	135.06	82.12	6.97	134.16	509.77	520.64	13.75	71.56
				174.4	800.02	810.04	64.28	135.36	82.44	7.39	134.68	514.8	519.46	14.36	71.36
				174.6	796.25	813.58	63.66	135.65	82.96	7.39	134.89	511.78	519.26	14.36	71.36
				174.8	793.93	826.34	64.6	135.85	82.96	7.59	135.1	514.8	519.46	14.87	71.16
				175	793.16	826.72	64.81	135.75	83.38	7.18	135.72	512.18	520.05	14.56	71.06
				175.2	795.48	821.87	65.33	136.44	83.59	7.08	135.82	515.31	521.32	15.17	71.16
				175.4	793.16	807.53	65.43	136.15	83.7	6.97	136.45	514.8	522.4	15.28	71.26
				175.6	789.49	799.14	65.64	136.64	83.7	7.28	136.76	516.51	525.05	14.56	71.86
				175.8	792.87	795.14	65.95	136.84	83.91	6.97	137.48	516.11	525.25	14.97	72.05
				176	794.22	790.94	65.54	136.54	84.54	7.28	137.59	517.72	525.35	14.66	71.86
				176.2	794.13	809.39	66.16	136.74	84.75	6.87	138.32	519.64	524.96	14.87	71.46
				176.4	792.29	823.46	66.68	136.54	85.17	6.66	138.42	519.03	526.62	14.15	71.66
				176.6	792.68	829.05	66.06	136.64	85.59	6.46	139.04	516.21	526.03	14.15	72.45
				176.8	792.19	835.66	67.41	136.84	85.28	6.56	139.56	520.34	527.21	14.56	72.65
				177	788.43	840.97	67.52	137.43	84.75	6.25	140.08	521.55	527.11	14.05	72.75
				177.2	786.3	831.19	66.37	137.43	85.38	6.56	139.87	519.74	528	14.26	72.55
				177.4	779.92	827.93	66.99	137.43	85.49	6.46	140.29	524.07	528.29	13.85	71.96
				177.6	775.96	836.5	66.68	137.43	84.85	6.46	140.49	528.3	528.59	13.75	71.06
				177.8	775.67	827.74	67.31	137.53	84.75	6.15	141.53	529.21	531.53	14.05	70.97
				178	775.47	827.93	66.26	137.33	84.43	6.56	142.16	528.5	530.35	14.26	71.16
				178.2	779.05	822.71	66.16	137.23	84.54	6.97	142.47	528.4	530.45	14.15	70.97
				178.4	782.24	822.99	65.64	137.53	84.64	6.97	142.78	529.41	531.63	13.85	70.77
				178.6	784.75	813.3	66.26	137.13	84.85	7.18	143.19	530.82	533.69	13.85	71.06
				178.8	783.5	814.89	65.22	136.84	85.59	7.8	144.02	531.12	537.12	13.64	71.16
				179	781.18	810.88	64.91	136.44	85.7	9.04	143.92	533.84	538.89	13.85	71.26
				179.2	776.15	812	65.54	135.65	85.8	9.36	144.33	530.72	539.77	13.85	71.06
				179.4	776.92	822.25	65.12	135.65	85.7	9.36	144.85	533.84	540.26	14.36	71.06
				179.6	777.41	831.93	65.95	135.75	85.8	9.15	145.68	531.32	539.58	15.17	70.77
				179.8	782.05	823.36	65.85	135.45	86.01	9.15	146	535.65	540.66	14.36	70.57
				180	784.17	819.73	66.89	135.45	85.59	9.25	146.62	537.77	540.56	14.77	70.77
				180.2	780.31	819.17	65.54	135.75	85.49	9.98	146.93	535.05	540.46	15.48	71.66
				180.4	781.47	803.89	64.28	135.75	85.38	10.6	146.93	531.62	540.75	15.48	71.16
				180.6	782.92	798.4	64.6	135.45	85.07	10.6	147.66	533.13	542.42	14.87	71.26
				180.8	774.7	800.17	64.08	135.16	85.59	10.81	147.86	528.5	542.13	14.36	71.26
				181	778.76	785.91	63.87	134.66	86.22	11.43	148.07	529.71	541.74	13.54	71.16
				181.2	779.92	803.52	63.55	134.47	86.96	11.01	148.59	530.52	540.46	13.34	71.26
				181.4	786.88	806.87	62.93	134.76	87.48	10.91	148.17	531.42	541.74	14.05	71.46
				181.6	790.65	805.76	64.18	134.47	88.43	11.53	148.69	528.9	541.83	13.95	71.76
				181.8	788.91	813.58	64.08	134.47	89.38	12.46	149.32	530.01	541.93	13.54	72.45
				182	786.69	812.93	64.28	134.76	90.11	12.36	149.94	532.53	544.38	13.24	72.15
				182.2	784.75	828.39	63.97	134.27	90.53	11.94	150.04	531.72	547.03	13.64	72.25
				182.4	787.27	827.74	63.14	134.37	90.43	11.53	150.56	530.82	547.72	13.44	72.05
				182.6	787.17	834.54	62.62	133.97	90.43	11.63	150.77	531.72	547.03	13.03	71.56
				182.8	791.52	834.73	63.03	133.78	90.22	11.43	150.87	531.93	547.03	12.73	71.26
				183	787.27	830.16	62.82	134.47	90.43	10.6	151.6	536.36	546.54	13.24	71.76
				183.2	790.46	826.81	63.24	134.76	91.48	10.81	151.81	541.6	547.33	13.64	71.76
				183.4	789.3	817.03	63.97	134.76	91.27	10.81	151.91	540.29	547.82	13.13	71.76
				183.6	791.03	816.47	63.24	134.57	91.38	11.32	152.01	542.91	548.51	12.73	71.16
				183.8	793.06	828.58	62.51	134.76	91.38	12.26	152.43	538.67	548.9	12.83	71.06
				184	788.23	835.01	62.09	134.37	91.48	12.36	152.85	539.08	552.04	12.62	71.06
				184.2	794.8	828.11	62.41	134.27	91.48	12.46	152.95	544.01	552.63	12.32	70.08
				184.4	795.29	840.97	63.14	133.88	91.48	12.26	153.36	543.51	554	12.32	70.37
				184.6	796.25	846.75	64.7	133.97	92.53	12.67	153.88	545.12	556.06	13.03	70.17
				184.8	801.57	847.31	65.12	134.27	92.85	13.08	154.19	548.55	557.93	13.44	70.37
				185	795.87	853.08	66.06	134.27	92.85	13.19	154.61	551.87	560.38	13.64	70.87
				185.2	795.77	852.43	66.99	134.17	92.32	13.91	155.13	551.16	561.85	13.44	70.97
				185.4	797.99	836.22	68.04	133.88	92.11	14.22	155.75	551.06	562.34	13.34	71.06
				185.6	795.67	839.29	66.99	134.07	91.9	14.43	156.06	548.95	564.21	13.64	71.46
				185.8	797.12	836.87	67.31	133.88	91.69	14.02	156.06	549.86	564.7	14.05	71.16
				186	798.57	840.04	67.2	133.78	91.59	14.64	156.06	547.54	565.68	14.36	70.77
				186.2	798.96	838.55	67.62	134.27	91.38	14.95	156.17	547.24	564.3	14.05	70.77
				186.4	800.8	825.69	67.93	133.78	91.59	15.36	156.69	545.02	565.29	14.15	71.76
				186.6	800.8	827	68.56	134.17	91.17	15.57	157.31	547.03	566.37	14.46	71.86
				186.8	797.41	807.34	68.14	134.27	91.48	15.67	158.03	548.24	566.95	14.46	72.05
				187	805.34	812	69.08	134.17	91.06	15.78	158.03	546.33	568.92	14.36	71.76
				187.2	803.99	819.36	67.62	134.17	90.11	16.09	158.86	544.42	568.92	13.34	71.86
				187.4	808.14	818.24	67.41	134.57	90.01	16.4	159.38	549.05	569.11	13.13	71.86
				187.6	804.08	814.79	66.89	134.96	89.69	16.09	159.38	553.28	570.19	13.75	73.04
				187.8	798.38	816.84	67.72	134.57	89.06	15.78	159.59	552.98	571.08	14.05	72.95
				188	799.06	805.1	68.14	135.06	89.17	15.67	159.69	553.98	570.09	13.95	73.34
				188.2	793.35	812.18	68.87	134.76	89.9	15.47	160.53	553.78	571.17	13.44	73.84
				188.4	792.29	814.89	67.52	135.16	90.64	15.88	160.94	557.21	568.92	13.95	73.74
				188.6	792.68	817.87	67.1	134.96	90.32	15.78	160.53	560.73	568.43	13.75	73.44
				188.8	792.58	796.53	66.68	134.47	90.32	15.16	160.84	561.34	567.74	14.05	73.14
				189	795.67	804.36	65.43	134.76	90.64	15.26	161.15	560.94	568.23	14.77	72.55
				189.2	798.67	796.53	66.06	134.96	90.74	14.43	161.77	562.04	569.21	14.97	72.65
				189.4	794.42	805.29	65.01	134.96	91.27	14.22	162.5	560.03	569.21	14.56	72.45
				189.6	795.29	802.49	65.64	134.86	91.69	14.22	162.81	564.56	569.11	14.15	72.25
				189.8	794.32	805.29	66.47	135.26	91.48	14.43	162.91	566.17	569.8	13.85	72.55
				190	793.16	793.74	67.31	135.26	91.8	14.02	163.33	568.89	570.49	13.85	73.04
				190.2	795.19	789.82	66.16	135.06	92.01	14.12	164.05	573.93	573.43	13.54	72.65
				190.4	792.58	793.64	66.47	135.36	92.32	13.91	164.26	575.94	574.51	13.54	72.15
				190.6	791.23	785.45	66.58	135.36	92.43	13.91	164.05	578.76	574.12	13.85	72.45
				190.8	794.13	805.29	67.1	135.45	92.22	13.91	163.74	580.38	573.53	13.95	72.25
				191	790.46	810.13	66.47	135.26	92.22	14.33	164.47	578.86	573.63	13.75	72.25
				191.2	790.94	809.2	67.2	135.06	92.43	14.12	164.57	579.67	573.73	14.36	72.15
				191.4	788.33	824.76	67.83	135.16	92.64	14.22	164.99	581.89	574.71	14.05	72.45
				191.6	791.9	828.39	67.83	134.66	92.95	14.22	165.3	575.44	574.41	13.95	71.46
				191.8	791.9	830.07	68.14	134.76	93.69	14.22	165.3	581.99	574.31	14.26	71.76
				192	788.14	839.2	68.04	134.47	93.8	14.95	165.61	582.49	576.37	14.56	71.66
				192.2	791.32	840.04	68.25	134.57	93.37	15.36	165.92	581.99	577.65	15.48	71.66
				192.4	786.01	838.74	69.71	134.47	93.37	15.47	165.92	584.71	580.59	15.17	72.45
				192.6	784.56	833.61	68.66	134.86	93.58	15.67	166.34	580.58	579.22	15.48	72.65
				192.8	781.95	858.58	68.14	135.45	93.58	16.19	166.65	578.26	578.93	14.66	72.55
				193	778.57	858.95	68.77	134.96	93.69	16.09	167.06	581.38	577.75	14.15	72.75
				193.2	776.44	867.52	67.31	134.96	93.9	16.71	166.65	581.68	577.55	13.95	72.95
				193.4	776.25	861.56	67.41	135.36	93.48	16.92	167.27	582.39	577.65	14.36	73.74
				193.6	777.12	845.82	68.14	135.36	93.8	17.02	167.79	585.21	577.85	14.87	74.73
				193.8	776.63	847.87	66.37	135.65	94.53	17.23	167.89	584.3	575.79	15.17	74.23
				194	779.24	847.21	65.33	135.95	94.22	16.92	168.31	584.81	576.67	15.68	74.43
				194.2	779.15	851.59	66.47	135.95	94.74	17.02	168.52	581.18	576.77	15.79	74.92
				194.4	782.53	862.96	66.89	135.85	94.74	17.23	168.72	586.42	577.06	15.99	75.22
				194.6	784.08	866.31	67.1	135.45	95.16	17.33	169.45	583.5	579.32	15.99	75.12
				194.8	779.73	862.86	66.99	135.36	94.43	16.81	169.66	580.88	580.59	15.89	75.72
				195	777.31	860.54	66.58	136.05	95.06	16.5	169.87	578.97	579.91	15.99	75.91
				195.2	777.7	860.16	66.47	135.65	95.06	16.92	169.97	581.18	579.91	16.09	75.72
				195.4	780.89	854.95	66.26	136.05	94.95	16.71	169.97	574.53	579.61	16.6	74.83
				195.6	780.6	853.36	66.47	136.24	95.06	16.81	170.7	580.68	581.09	16.6	75.12
				195.8	784.75	846.84	66.99	136.54	94.85	16.61	171.42	578.16	581.67	16.4	74.43
				196	792.68	849.08	67.83	136.64	95.06	16.29	171.63	577.15	581.28	16.4	74.63
				196.2	794.71	848.42	68.56	136.84	95.69	16.09	172.05	579.27	580.79	15.89	74.53
				196.4	803.31	846.56	67.2	137.13	96.11	15.57	172.36	578.56	581.09	16.19	74.13
				196.6	795	853.36	68.35	136.93	96.42	15.57	172.77	581.28	582.56	16.09	74.03
				196.8	800.22	847.59	68.77	136.84	96.53	15.98	173.71	585.71	584.42	16.09	74.43
				197	800.6	840.69	69.08	137.23	96.32	16.09	173.39	587.02	585.4	16.7	75.02
				197.2	799.06	839.01	70.12	137.72	96.42	15.88	174.54	590.35	587.76	16.81	74.53
				197.4	800.12	838.64	70.54	137.53	96.11	15.67	174.54	594.28	589.72	16.7	74.13
				197.6	802.54	847.21	69.81	137.23	95.69	15.67	173.81	593.57	589.52	16.4	74.03
				197.8	805.53	846.19	70.96	137.03	95.48	15.47	173.71	593.97	592.27	16.5	74.53
				198	805.63	845.63	71.58	137.33	96.21	16.19	174.22	593.47	592.17	16.09	74.53
				198.2	804.66	841.72	70.85	137.43	96.32	16.29	174.54	595.48	592.37	16.09	74.43
				198.4	799.93	841.06	70.64	137.72	96.53	15.98	174.95	595.38	593.74	16.3	74.73
				198.6	797.8	850.29	70.64	138.32	96.74	15.67	174.95	595.79	593.16	16.09	74.53
				198.8	800.31	852.52	70.96	138.51	97.58	16.5	175.47	596.99	594.33	16.09	74.63
				199	802.44	842.09	70.96	138.02	97.27	16.5	175.99	596.39	596.1	16.7	75.02
				199.2	803.89	843.39	70.54	138.22	97.16	16.5	176.51	594.48	597.67	17.21	75.72
				199.4	802.92	836.78	71.27	137.92	97.69	16.81	176.72	598.3	599.24	17.01	76.61
				199.6	803.79	835.57	70.96	138.22	98.21	17.23	176.82	598.91	600.71	16.6	76.9
				199.8	802.83	840.32	69.81	138.32	98.74	17.64	177.03	603.64	601.1	16.6	77
				200	797.32	837.71	68.77	138.32	98.53	17.33	177.13	605.36	602.18	16.5	76.61
				200.2	794.32	832.4	68.66	138.12	98.42	17.43	177.44	605.36	603.75	16.3	76.81
				200.4	791.71	836.78	69.29	138.22	97.58	17.85	178.17	603.74	604.83	15.58	76.51
				200.6	797.61	832.59	68.98	138.32	96.85	17.64	178.69	605.46	606.89	15.58	76.9
				200.8	798.19	833.42	68.25	138.81	96.42	17.23	178.58	601.63	606.11	15.79	77.2
				201	800.41	835.47	68.77	138.42	96.32	17.23	179.1	598.51	605.62	15.79	77.3
				201.2	801.86	820.2	67.62	138.02	96.21	17.85	178.79	596.59	606.21	16.4	77.1
				201.4	802.83	833.8	68.14	137.92	96.53	18.16	179.31	589.64	605.52	16.5	77.5
				201.6	794.51	836.22	67.31	138.32	96.74	18.57	180.76	584.91	606.8	16.81	77.4
				201.8	794.13	833.05	66.89	138.32	96.42	18.88	181.59	589.84	607.97	17.11	77.6
				202	790.07	829.42	66.16	138.12	95.69	18.78	181.59	586.62	608.95	17.01	77.7
				202.2	785.43	832.03	67.52	138.22	95.9	18.57	181.59	585.61	608.46	16.6	77.99
				202.4	782.82	826.16	68.04	138.22	95.37	19.09	182.11	586.02	606.7	15.89	77.6
				202.6	784.85	819.17	67.83	138.02	95.58	19.61	182.63	585.01	607.97	16.09	77.79
				202.8	781.85	821.03	66.79	138.12	95.16	19.82	183.05	579.97	608.56	15.79	77.3
				203	784.66	835.47	67.41	137.82	95.16	19.71	182.94	588.63	609.64	15.07	76.81
				203.2	779.44	835.57	67.93	138.02	95.27	19.3	183.25	582.19	609.94	14.36	77
				203.4	779.24	844.33	66.16	137.82	94.95	19.61	183.77	581.79	610.82	14.56	77.2
				203.6	773.73	847.96	67.2	137.33	94.85	19.3	184.08	579.97	610.52	14.97	76.9
				203.8	772.96	845.44	67.62	137.82	94.43	19.82	184.5	579.37	611.7	14.97	77.3
				204	779.24	846.19	67.93	137.92	95.06	20.23	185.12	582.39	613.17	15.07	77.7
				204.2	781.27	851.5	66.79	138.61	94.64	20.33	185.12	584.2	613.57	15.28	77.7
				204.4	779.05	851.41	67.52	138.71	94.64	20.23	185.43	586.72	614.65	16.09	78.39
				204.6	780.89	854.11	67.52	139.3	94.64	20.96	185.74	587.83	615.63	15.79	78.59
				204.8	778.95	853.36	68.25	139.21	95.27	20.96	186.26	593.77	616.51	15.38	78.19
				205	778.86	856.44	68.35	139.4	95.58	20.54	186.99	590.25	617.79	15.07	77.89
				205.2	776.54	871.06	68.87	139.21	94.85	20.85	187.61	592.76	617.69	14.46	78.29
				205.4	775.47	870.6	68.25	139.4	95.06	20.54	187.61	596.79	618.37	13.95	78.59
				205.6	777.79	878.05	69.5	139.7	94.74	20.23	187.92	600.72	617.39	13.34	77.89
				205.8	779.24	882.24	68.56	139.7	94.95	20.33	188.75	595.89	616.12	12.93	77.4
				206	779.63	896.87	69.08	140.09	95.27	20.75	189.27	601.33	615.53	13.24	77.1
				206.2	784.95	892.3	68.14	140.19	94.85	21.06	189.9	601.73	614.45	13.34	76.81
				206.4	790.17	887.27	67.31	140.49	95.48	21.27	189.07	596.39	615.92	12.93	76.71
				206.6	789.3	889.97	67.52	140.59	95.58	20.96	189.48	595.18	616.41	13.13	77
				206.8	789.1	890.53	68.14	140.98	96.63	20.75	189.9	598.61	615.82	13.54	77.2
				207	788.43	880.57	67.2	141.87	97.16	21.06	189.58	597.5	616.8	13.75	77.2
				207.2	788.91	879.82	67.2	142.36	97.48	22.3	189.69	604.25	617.98	13.75	76.41
				207.4	790.46	880.66	67.93	142.46	98	21.99	190.1	604.65	616.41	13.54	75.91
				207.6	797.12	878.52	67.72	143.15	97.58	22.41	189.9	607.47	617.2	13.34	76.11
				207.8	799.64	868.17	68.14	142.56	98.21	21.89	190.52	605.36	617.79	12.83	76.51
				208	800.8	863.52	68.25	143.05	98.53	21.68	191.04	603.74	617.2	13.24	76.71
				208.2	797.8	848.7	68.77	142.86	98.74	22.2	191.45	597.4	618.67	14.05	76.71
				208.4	800.99	837.24	68.25	142.36	99.05	22.82	191.35	593.37	619.85	13.75	77.1
				208.6	797.51	826.9	68.14	142.26	99.16	22.51	191.25	585.11	619.85	14.05	76.51
				208.8	794.51	832.03	68.87	142.26	98.84	22.92	191.66	580.88	620.34	14.66	76.9
				209	795.38	832.31	68.45	142.86	98.95	23.54	191.97	588.13	622.69	14.56	77.1
				209.2	794.9	833.24	67.93	143.35	99.58	23.34	191.56	586.02	622.2	15.07	77.2
				209.4	794.51	836.97	67.62	143.55	99.9	23.75	191.76	590.85	623.58	14.97	77
				209.6	797.61	831.28	66.26	143.75	100.11	24.17	192.08	595.28	625.64	16.19	77.89
				209.8	797.41	817.31	65.95	144.04	100.53	24.17	192.39	593.77	627.5	16.3	78.09
				210	800.12	817.03	66.58	143.84	100	23.86	192.49	589.74	629.46	15.99	78.29
				210.2	796.74	813.12	65.95	144.14	100.21	23.96	192.8	589.44	632.21	16.19	78.49
				210.4	791.13	819.54	66.99	144.04	99.9	24.17	194.46	590.15	633.09	17.11	78.98
				210.6	787.94	817.77	66.68	144.24	99.37	24.58	194.46	593.37	633.39	16.91	78.49
				210.8	790.75	811.35	65.22	143.84	98.74	24.27	194.67	599.21	634.86	17.01	77.99
				211	793.55	818.24	66.16	143.84	98.74	23.96	195.81	595.48	635.84	16.91	78.39
				211.2	795.19	820.29	64.91	144.54	99.05	23.44	196.75	600.02	637.02	17.52	78.29
				211.4	792.29	813.12	64.39	144.93	99.26	24.27	196.75	594.98	638.29	17.62	78.49
				211.6	788.72	800.17	63.66	144.63	99.9	23.96	197.37	594.98	638	17.83	78.59
				211.8	789.68	807.34	63.66	144.93	99.69	24.37	197.06	594.78	638.39	18.44	78.39
				212	782.24	813.3	63.03	144.83	98.74	24.48	197.26	598.3	637.61	18.54	77.2
				212.2	782.05	826.44	63.14	144.83	98.74	24.27	197.26	602.23	636.33	17.83	77.3
				212.4	780.21	827.65	63.97	145.72	98.84	23.75	197.26	610.59	635.15	18.13	76.31
				212.6	783.21	827.18	63.45	145.62	99.37	23.54	197.58	617.04	634.86	17.52	76.31
				212.8	788.81	825.69	63.35	145.62	99.79	23.34	197.78	619.26	635.45	16.91	76.51
				213	787.85	814.7	63.97	145.92	100.32	23.13	197.99	618.45	636.53	17.52	76.61
				213.2	789.49	815.35	63.97	145.92	100.95	23.54	198.82	619.15	637.31	17.11	77.1
				213.4	788.72	814.7	64.6	145.92	100.95	24.06	199.34	616.94	637.41	17.72	77.5
				213.6	789.59	816.56	65.54	146.21	101.16	24.27	199.03	613.72	637.8	16.5	77.1
				213.8	785.43	809.2	66.58	146.41	100.95	24.27	198.72	615.63	637.9	15.58	77
				214	779.53	808.83	66.26	146.71	102.31	24.27	199.34	620.46	638.79	15.48	77.1
				214.2	781.08	810.04	66.68	147.2	102.63	24.27	199.24	623.89	640.06	15.99	76.41
				214.4	783.21	816.1	67.31	147.4	102.84	24.37	199.13	627.21	640.26	15.17	75.72
				214.6	784.37	820.01	66.58	148.09	103.37	23.65	198.93	629.83	640.94	14.87	75.82
				214.8	787.56	824.85	68.45	148.29	103.47	24.48	199.65	630.13	641.34	15.48	77
				215	783.3	817.31	67.1	148.38	103.68	24.89	199.96	634.87	640.45	15.17	77
				215.2	782.72	816.56	68.98	147.79	103.37	24.99	199.44	636.08	638.88	14.46	77.89
				215.4	784.08	827.28	69.71	147.69	103.16	24.58	199.65	640.91	639.57	14.46	78.09
				215.6	786.4	831.19	70.64	147.69	102.1	24.58	199.55	640.61	639.47	14.66	77.6
				215.8	785.53	837.06	70.44	147.69	102.1	23.96	200.17	641.62	641.04	14.56	77.7
				216	791.9	839.48	71.17	148.09	102.42	23.54	200.48	641.11	641.93	13.54	78.59
				216.2	794.9	838.55	70.64	148.78	102.95	23.44	200.48	646.15	643.2	14.46	78.29
				216.4	796.64	843.3	70.64	148.98	102.84	23.65	201.62	643.93	643.79	13.44	78.29
				216.6	795.29	854.95	71.06	148.98	103.05	24.17	201.94	643.63	644.18	14.05	78.19
				216.8	794.03	854.29	70.12	149.27	103.89	24.68	202.35	647.26	645.46	14.87	77.6
				217	792.19	857.83	69.81	149.37	103.79	25.1	202.66	645.44	645.85	14.46	76.41
				217.2	792.19	853.36	70.64	149.47	104	24.17	202.97	645.75	646.64	14.66	76.61
				217.4	791.71	844.23	69.6	149.77	103.89	23.23	202.77	648.26	646.05	14.36	75.91
				217.6	786.4	849.08	70.33	149.67	103.89	23.03	203.39	650.08	646.83	14.97	75.12
				217.8	791.61	870.22	70.33	149.57	103.89	23.44	204.01	650.78	648.3	15.99	74.92
				218	790.55	869.76	70.96	149.57	103.16	23.75	203.8	646.25	647.52	16.7	75.02
				218.2	787.65	876	70.75	149.37	102.84	23.86	204.01	645.04	646.34	16.7	75.32
				218.4	794.9	870.97	69.6	149.47	102.74	23.65	204.01	648.47	647.42	17.32	75.62
				218.6	799.15	871.16	69.81	149.57	102.63	24.27	204.63	645.54	649.48	17.42	76.01
				218.8	797.12	859.88	69.39	149.96	103.26	23.75	204.32	645.54	648.5	17.11	75.32
				219	799.93	868.45	70.12	149.86	103.26	23.75	203.8	645.24	647.42	17.21	75.42
				219.2	801.47	869.94	68.77	150.06	103.68	23.65	204.84	640.11	649.87	16.91	75.72
				219.4	803.6	870.78	68.98	150.75	103.79	23.23	205.67	637.79	649.29	17.11	75.52
				219.6	804.47	869.67	67.72	151.05	104.21	23.75	206.5	637.69	650.86	16.7	76.31
				219.8	804.76	873.02	67.62	151.15	104	24.27	206.5	637.89	648.5	16.5	76.31
				220	801.18	866.22	68.45	151.44	104	24.58	206.81	637.39	649.48	17.01	76.31
				220.2	803.21	865.38	67.93	151.64	103.47	24.99	207.64	638.09	650.95	17.21	76.81
				220.4	803.5	870.78	68.35	151.44	103.58	24.99	207.54	636.38	652.82	17.32	77.3
				220.6	803.5	863.52	68.66	152.23	103.37	24.68	208.37	636.88	654.98	17.42	77.4
				220.8	803.7	863.98	68.04	152.53	102.63	24.48	208.06	638.8	654.39	16.6	77.7
				221	803.79	873.86	68.14	152.43	102.84	24.37	208.06	637.08	653.6	16.4	78.49
				221.2	806.79	872.46	67.62	152.73	102.42	24.89	208.16	635.17	653.01	16.3	77.79
				221.4	810.66	878.98	69.18	153.32	102.1	25.62	208.16	631.44	653.9	16.6	78.39
				221.6	810.17	877.49	67.93	153.52	102.31	25.72	208.58	636.48	654.98	15.89	78.88
				221.8	806.5	870.6	67.52	153.91	102.21	25.41	208.78	640.41	654.29	15.28	79.58
				222	812.3	862.49	66.79	154.31	102.74	25.62	209.51	647.16	656.64	14.87	79.48
				222.2	814.23	864.08	66.89	154.9	102.42	25.62	209.93	641.72	656.94	14.26	79.28
				222.4	811.04	858.95	67.2	154.7	102.42	25.51	210.34	640.81	657.53	14.26	79.48
				222.6	809.4	856.44	68.45	154.8	102.21	25.51	210.65	641.01	655.47	14.77	79.28
				222.8	804.66	865.66	68.25	154.9	102.1	25.82	211.17	634.97	655.37	15.07	79.48
				223	802.15	867.8	68.87	155.69	101.89	26.03	212	635.17	659	15.17	79.18
				223.2	804.08	855.41	68.98	156.18	102	26.24	212	641.21	659.69	15.79	78.78
				223.4	804.66	845.54	68.77	156.08	102.42	26.24	212	649.27	662.34	15.68	79.18
				223.6	803.6	857	69.08	156.68	103.16	25.82	212.42	650.78	664.2	16.09	78.49
				223.8	802.25	850.38	68.98	157.37	103.37	25.82	212.42	650.38	665.08	15.79	78.29
				224	799.93	845.44	68.14	157.66	103.68	26.34	212.42	647.36	666.26	15.99	78.39
				224.2	794.61	844.23	69.39	157.56	104.42	25.82	212.31	646.55	664.59	15.28	77.7
				224.4	790.65	833.52	68.25	158.16	104.73	25.82	212.73	648.06	662.53	15.58	77.79
				224.6	787.65	839.57	67.52	158.45	104.94	25.62	212.11	650.08	662.73	15.17	77.4
				224.8	785.24	835.2	68.45	158.55	105.05	25.82	212.83	648.87	665.28	15.68	77.5
				225	786.88	823.18	68.87	158.95	104.94	25.41	213.35	650.58	666.95	16.19	77.4
				225.2	785.72	829.42	69.18	159.74	105.05	25.62	213.66	652.9	668.22	15.99	77.89
				225.4	785.24	827.65	68.14	159.83	105.79	25.62	214.6	649.88	668.32	15.79	77.2
				225.6	787.46	828.58	68.45	160.13	105.79	25.82	214.29	645.14	670.38	16.19	77.7
				225.8	786.59	834.36	69.29	160.23	105.79	25.62	214.91	648.37	672.93	16.7	77.5
				226	786.2	845.16	68.66	160.33	105.68	25.82	215.22	642.62	671.66	16.3	77.4
				226.2	787.56	846.56	69.18	160.43	106.63	25.41	215.12	650.98	673.82	16.19	78.39
				226.4	785.43	856.72	69.29	161.31	107.36	25.62	215.12	651.99	672.64	16.19	78.39
				226.6	788.72	860.54	67.93	161.41	107.99	25.51	215.74	655.82	671.66	15.89	78.69
				226.8	795.38	861.56	68.35	162.4	108.2	25.31	216.05	664.58	673.62	15.48	77.89
				227	793.84	862.31	68.04	162.5	108.1	24.89	215.32	662.57	671.76	15.58	77.2
				227.2	791.03	865.29	67.62	162.99	108.1	24.27	215.43	660.25	672.44	16.09	77.5
				227.4	787.46	871.62	67.52	163.49	107.78	24.37	215.22	654.71	671.56	16.19	77.2
				227.6	788.33	866.59	68.77	164.08	106.94	24.99	215.32	655.52	670.48	15.89	77.7
				227.8	790.07	871.34	68.25	164.57	107.15	25.1	215.74	661.06	672.54	16.4	77.5
				228	793.35	878.33	68.56	164.77	107.05	24.79	216.15	662.06	670.87	15.58	77.6
				228.2	795.38	872.93	67.72	165.16	106.73	25.1	216.67	658.14	671.36	15.68	78.39
				228.4	797.51	880.94	68.14	165.36	106.1	24.99	216.78	660.45	674.11	15.89	78.78
				228.6	800.8	881.96	68.66	165.36	106.31	25.2	217.4	661.26	673.43	15.68	79.28
				228.8	798.28	883.83	68.35	165.66	106.1	25.41	217.81	655.62	671.36	16.3	79.08
				229	801.28	889.32	67.72	166.15	105.58	26.03	217.92	661.96	670.78	15.99	78.59
				229.2	800.6	884.39	67.62	165.85	105.68	25.72	218.13	666.7	672.54	15.99	77.79
				229.4	798.09	885.32	68.14	166.05	105.58	25.2	218.13	672.04	674.41	16.09	78.09
				229.6	797.7	876.09	68.66	166.55	105.68	25.1	218.54	675.26	673.43	16.3	77.99
				229.8	799.15	862.4	67.41	167.14	106.42	24.89	218.23	670.63	672.35	16.4	78.09
				230	800.7	862.03	67.93	167.34	106.1	24.37	218.64	678.28	672.84	16.4	78.29
				230.2	797.12	862.4	67.93	167.83	106	24.79	219.68	676.17	673.43	17.01	77.89
				230.4	797.32	853.45	67.72	168.22	105.58	24.99	219.89	673.24	674.41	17.21	78.09
				230.6	797.8	836.87	68.35	169.11	105.58	24.79	219.47	672.14	677.55	17.21	77.3
				230.8	795.77	828.67	68.35	169.01	105.05	25.41	219.16	666.5	678.72	17.11	78.39
				231	800.99	814.61	67.41	168.91	104.73	25.41	221.03	662.97	680.1	16.91	78.78
				231.2	802.25	805.2	68.56	169.11	104.52	25.62	220.82	663.78	681.28	16.19	78.39
				231.4	801.57	803.24	68.45	169.31	104.63	25.72	221.45	670.42	683.14	16.19	78.69
				231.6	796.83	808.55	67.41	169.61	105.36	25.41	221.55	669.32	684.32	16.7	78.88
				231.8	796.25	796.53	67.72	169.7	105.58	25.41	221.97	665.19	683.92	16.09	79.28
				232	794.61	799.33	67.52	170	105.15	25.2	222.28	665.89	687.16	17.01	79.58
				232.2	793.45	807.99	67.52	170.59	105.15	25.2	222.38	665.69	687.65	16.4	79.08
				232.4	794.42	808.46	66.58	170.89	106.21	25.2	223.21	658.44	687.36	16.3	78.49
				232.6	792.48	795.79	66.26	171.18	106.42	25.2	223.31	657.83	689.13	17.01	78.78
				232.8	796.64	797	66.37	171.68	106.94	24.79	223.52	663.27	690.6	16.91	79.08
				233	795.09	802.77	67.31	172.17	107.26	24.48	223.31	658.24	688.93	17.01	79.28
				233.2	792.19	808.36	67.41	172.76	107.36	24.58	223.42	659.55	688.24	17.52	79.87
				233.4	793.16	812.09	67.1	172.96	107.47	24.68	224.25	661.46	688.05	17.83	79.97
				233.6	795.96	817.59	65.85	173.65	107.57	24.68	224.46	664.18	687.07	16.81	80.07
				233.8	798.48	827	67.72	174.05	107.26	24.79	224.46	665.99	687.26	17.32	79.87
				234	797.32	819.64	68.56	174.54	107.26	24.68	224.04	661.76	686.38	17.62	79.77
				234.2	799.93	817.87	68.56	175.23	107.47	24.99	224.04	663.57	686.97	17.62	79.58
				234.4	798.09	822.34	68.66	175.82	108.2	25.2	224.77	660.86	689.13	17.93	79.58
				234.6	795.77	839.57	68.04	176.12	107.99	25.62	225.18	665.09	690.4	18.34	80.07
				234.8	792.77	849.08	67.2	176.22	107.99	25.1	225.49	667.2	690.99	18.54	79.87
				235	787.94	858.95	68.98	176.91	108.41	25.72	224.66	672.94	690.99	18.85	80.37
				235.2	787.36	876.28	68.25	177.11	108.2	26.03	225.29	671.03	690.21	19.05	80.07
				235.4	790.55	869.01	68.56	177.6	108.2	26.55	225.18	670.73	690.5	18.64	80.07
				235.6	792.77	858.67	69.29	177.7	108.1	26.34	225.81	669.11	690.3	18.54	79.58
				235.8	784.08	867.99	69.91	178.49	107.99	26.34	225.49	671.53	691.78	19.05	79.87
				236	788.43	870.04	69.08	179.48	108.73	26.34	225.39	668.51	691.28	18.64	79.58
				236.2	790.17	867.8	70.54	179.48	108.41	26.24	225.7	674.35	693.44	18.64	80.17
				236.4	788.43	870.32	71.69	179.87	107.99	26.24	225.7	683.12	693.15	19.46	80.07
				236.6	791.03	880.94	72.31	180.76	107.89	26.44	225.81	683.32	693.05	18.64	80.47
				236.8	790.55	884.39	72.52	180.96	107.36	26.24	225.81	681.2	693.54	17.83	80.47
				237	791.32	872.55	71.27	181.15	107.68	26.13	226.43	678.18	696.68	17.83	81.16
				237.2	795.29	871.71	70.96	181.94	107.68	25.93	226.84	673.85	696.39	17.72	81.56
				237.4	791.13	870.6	70.64	182.73	107.99	26.03	226.32	672.74	697.76	17.83	82.05
				237.6	791.42	870.78	71.27	182.83	108.31	26.34	226.43	669.62	700.12	18.85	82.15
				237.8	790.26	872.74	70.75	183.03	107.89	26.55	227.47	668.21	699.43	17.93	81.85
				238	788.91	877.3	70.23	183.62	108.1	26.44	227.78	665.99	702.67	18.03	81.56
				238.2	790.84	874.88	69.81	183.62	107.26	26.55	227.78	667	701.78	18.03	82.25
				238.4	789.2	871.44	69.18	183.23	106.31	26.65	227.99	665.59	702.08	17.21	82.15
				238.6	788.14	857.09	69.29	183.52	106.63	26.76	228.82	663.47	702.57	16.91	82.15
				238.8	792.68	852.9	70.23	183.72	107.05	27.58	229.44	659.65	702.57	16.81	82.25
				239	796.74	851.13	69.29	184.02	107.36	27.48	230.37	659.55	702.08	16.5	81.95
				239.2	796.54	851.22	69.39	184.61	108.2	28	230.16	658.24	704.73	15.48	82.15
				239.4	794.8	864.08	70.12	184.71	108.94	27.79	230.58	653.7	705.71	15.38	81.65
				239.6	795.58	860.72	69.6	185.5	109.47	28.1	229.96	658.03	706.59	14.97	81.65
				239.8	805.44	864.17	69.08	185.3	109.57	28.1	230.89	660.96	706.1	14.97	81.56
				240	805.24	865.1	70.02	185.5	109.15	28.1	231.2	661.46	707.77	14.26	81.56
				240.2	806.11	869.29	69.29	186.19	109.26	28.31	231.62	661.76	707.38	14.66	81.46
				240.4	808.05	867.06	68.25	187.18	108.94	28.62	231.51	656.73	709.44	14.26	81.65
				240.6	802.54	857.93	67.52	187.37	108.63	28.72	232.03	651.89	712.19	15.07	81.36
				240.8	802.54	852.71	66.99	188.06	108.84	29.14	231.62	651.69	712.28	15.28	80.67
				241	801.28	851.96	67.31	188.46	108.73	29.03	231.83	659.75	713.07	14.56	80.27
				241.2	797.32	853.18	67.1	188.85	108.84	29.34	231.93	659.65	715.72	14.26	79.87
				241.4	799.15	849.17	67.41	189.35	108.1	29.45	232.03	659.55	717.19	14.87	79.58
				241.6	797.12	853.83	67.1	189.84	107.57	29.34	232.55	658.34	717.19	14.87	79.77
				241.8	796.45	848.61	66.99	190.53	108.1	29.55	232.24	661.46	720.63	14.66	80.86
				242	796.16	849.26	66.79	190.73	107.89	29.86	232.76	668.01	720.53	14.66	81.36
				242.2	794.22	852.8	66.99	191.22	108.41	29.76	233.07	667.1	721.7	14.46	81.26
				242.4	798.38	862.77	68.04	191.81	109.36	29.45	233.17	669.32	721.9	14.77	81.65
				242.6	800.51	863.89	68.77	192.41	109.05	29.45	233.28	671.63	721.12	14.66	81.36
				242.8	797.61	864.26	67.93	192.7	109.05	29.03	233.49	681.5	722	14.97	81.36
				243	796.64	859.88	67.93	193.49	108.94	28.83	233.28	686.24	725.04	14.97	81.65
				243.2	796.35	860.54	68.77	193.79	108.31	28.41	234.52	690.97	723.18	15.68	81.85
				243.4	795.87	848.89	68.04	194.38	107.78	28.93	234.32	694.7	722.39	15.58	82.84
				243.6	796.74	859.51	67.93	194.28	107.05	29.76	234.94	691.78	722.59	15.89	83.24
				243.8	796.35	853.36	69.08	194.68	107.15	29.76	234.73	686.04	723.27	15.48	83.34
				244	793.26	851.78	68.77	194.78	107.26	30.38	234.42	689.16	723.96	16.5	83.93
				244.2	793.35	840.04	67.72	195.07	107.68	30.79	234.52	686.34	726.22	15.79	84.13
				244.4	789.88	836.22	68.66	195.27	107.99	31.31	234.94	685.73	725.34	15.48	84.03
				244.6	795.29	846.37	68.77	196.16	108.1	31.31	234.42	692.48	725.04	15.07	83.83
				244.8	795.58	851.5	70.23	196.45	107.78	31.62	235.04	698.33	725.53	15.58	84.43
				245	797.22	859.23	70.44	196.95	107.99	32.24	235.15	698.63	724.26	16.81	84.82
				245.2	800.31	851.96	71.58	196.75	108.1	32.56	235.98	693.49	724.06	16.6	85.32
				245.4	800.6	852.43	71.48	197.14	108.41	32.76	236.6	698.12	724.06	15.68	85.02
				245.6	802.73	847.21	71.48	197.54	108.52	33.59	236.18	699.13	724.06	15.48	85.02
				245.8	797.9	844.33	71.89	197.74	108.1	33.9	236.6	691.68	724.84	15.48	84.03
				246	797.99	834.92	71.89	198.62	108.63	34.01	237.01	686.14	725.53	15.38	83.54
				246.2	798.09	832.96	71.17	198.72	108.31	34.42	237.53	690.97	727.69	15.58	83.24
				246.4	792.39	832.49	71.17	199.61	107.99	34.52	237.53	696.11	727.79	15.28	82.84
				246.6	789.78	840.88	70.85	200.5	107.89	34.01	237.33	690.37	728.97	15.48	83.14
				246.8	793.74	844.7	71.37	201.68	107.89	34.01	237.64	686.44	727.99	15.07	83.24
				247	791.13	855.04	71.17	201.68	107.68	34.63	237.95	685.84	727.69	14.97	82.84
				247.2	791.32	849.26	71.17	202.47	107.57	34.63	237.53	681	730.14	15.17	82.25
				247.4	793.84	857.83	70.75	202.57	107.68	34.52	237.64	681.81	730.83	15.68	82.45
				247.6	792.19	854.76	71.06	202.97	108.31	33.59	237.33	686.74	729.46	15.68	82.64
				247.8	786.11	859.7	68.66	203.66	108.52	33.69	238.16	692.28	731.22	15.68	82.35
				248	786.49	859.32	68.87	203.86	108.73	33.8	238.67	692.18	730.73	15.99	81.75
				248.2	783.98	870.6	70.44	204.35	108.94	34.01	238.57	697.92	730.83	16.6	81.46
				248.4	783.88	873.95	69.81	205.24	108.84	33.38	238.67	699.84	732.2	16.6	81.26
				248.6	784.27	874.42	69.08	204.84	108.73	33.59	239.51	700.54	730.93	16.7	81.36
				248.8	782.53	875.16	68.56	205.24	108.2	32.66	239.71	699.63	733.09	16.5	81.36
				249	780.21	875.35	67.83	205.93	107.78	32.35	240.23	699.74	735.74	16.3	80.96
				249.2	781.56	878.61	66.58	206.82	107.47	32.66	239.82	708.3	737.01	16.7	80.76
				249.4	785.72	875.63	66.68	206.82	106.73	32.97	240.23	702.46	736.23	17.83	80.37
				249.6	785.72	876.47	67.52	207.21	107.57	31.93	240.85	701.95	737.5	17.72	80.17
				249.8	792.29	887.37	67.1	207.71	108.2	31.21	240.75	711.22	736.82	18.13	80.47
				250	791.52	898.55	67.31	208.2	108.31	31	240.65	713.43	737.99	17.72	80.37
				250.2	794.32	896.59	68.14	208.59	108.73	30.79	240.54	712.53	737.8	17.11	80.96
				250.4	798.48	897.24	68.35	208.89	108.52	31.21	240.34	711.92	739.07	17.72	81.06
				250.6	800.02	892.12	68.04	208.99	108.84	31.21	240.65	712.12	740.74	16.91	81.26
				250.8	797.9	889.42	67.72	209.48	109.15	31.42	240.34	714.95	741.13	17.42	80.96
				251	796.16	883.64	67.93	209.58	109.78	30.38	240.44	714.84	741.43	17.52	80.96
				251.2	795.29	889.14	66.99	209.98	110.2	30.17	240.65	720.08	740.15	17.21	81.06
				251.4	792.58	891.37	66.68	210.27	110.2	29.76	241.48	718.97	740.25	17.52	80.76
				251.6	794.8	894.91	66.58	210.96	110.62	29.86	242.41	717.26	742.02	17.83	80.67
				251.8	797.61	891.84	67.83	211.26	110.94	29.66	242.41	713.74	742.21	17.93	81.06
				252	799.83	890.07	67.2	211.55	110.94	29.55	242.41	719.18	743.59	17.32	80.86
				252.2	800.51	887.74	66.99	211.85	110.62	29.55	242.83	712.73	743.1	17.42	80.76
				252.4	800.99	890.16	66.26	211.26	110.83	29.97	242.83	713.54	743.29	17.62	80.76
				252.6	799.64	877.3	67.1	212.34	111.46	29.97	242.62	714.74	742.31	17.52	80.37
				252.8	797.61	871.34	67.1	213.33	112.52	31.42	242.93	710.41	741.13	17.72	80.37
				253	798.28	868.55	68.14	214.22	112.73	31.62	242.51	707.39	737.9	16.91	80.47
				253.2	793.64	872.46	69.29	214.91	112.94	31.31	242.51	707.29	737.6	16.7	80.27
				253.4	791.23	877.03	69.18	215.4	113.46	31.11	242.72	709.3	739.47	15.89	80.96
				253.6	792	881.22	69.5	216.29	112.41	31.62	242.62	712.12	740.05	16.3	80.96
				253.8	790.75	871.81	69.6	216.88	112.41	32.24	243.55	706.69	739.86	16.4	81.36
				254	792.87	862.03	69.08	216.98	111.46	32.66	243.76	705.68	740.25	17.01	82.05
				254.2	794.22	867.24	68.98	217.77	111.46	32.66	242.93	706.79	739.47	17.21	81.65
				254.4	791.81	863.14	67.52	218.07	111.99	32.35	243.86	703.36	739.96	17.01	81.95
				254.6	785.91	863.8	67.72	218.56	112.2	33.28	244.07	706.28	738.39	18.03	81.85
				254.8	786.01	860.91	68.25	218.27	111.25	33.28	244.49	705.48	739.17	17.72	82.45
				255	789.1	863.24	68.04	219.25	110.73	33.38	244.69	706.89	739.37	18.23	82.74
				255.2	790.75	862.58	67.93	219.65	110.94	33.59	244.38	707.29	739.96	18.54	83.14
				255.4	788.04	853.45	68.77	220.73	111.78	33.9	244.28	705.88	738.98	18.23	82.74
				255.6	786.11	846.84	68.87	221.43	111.46	34.21	244.49	706.79	739.47	18.13	82.55
				255.8	788.52	851.22	69.08	221.82	110.83	34.42	244.38	707.69	739.86	18.95	81.65
				256	786.98	855.13	70.64	222.71	110.73	34.11	244.49	703.66	739.37	19.46	81.75
				256.2	788.04	857.18	70.02	223.3	110.73	33.8	245.42	704.67	740.84	20.27	81.85
				256.4	789.78	855.41	71.69	224.19	110.41	33.28	245.94	705.58	739.96	20.38	82.05
				256.6	788.14	865.75	72	224.19	110.1	33.49	245.84	701.95	741.53	20.17	82.84
				256.8	790.07	869.85	71.17	224.58	109.78	33.07	246.77	704.47	743.69	20.07	82.64
				257	792.19	877.3	70.23	224.19	109.47	33.18	247.29	700.94	746.92	20.38	82.74
				257.2	796.06	867.62	70.96	224.58	109.26	32.87	246.87	699.13	746.43	20.48	82.94
				257.4	795	869.29	70.96	225.67	109.68	32.87	247.6	701.85	745.65	20.38	82.74
				257.6	795.67	863.89	70.44	226.46	109.57	33.18	247.29	698.83	746.34	19.97	82.74
				257.8	796.16	874.42	70.75	226.66	109.68	33.59	246.98	697.02	747.81	19.66	83.14
				258	795.58	876.19	70.64	227.64	110.52	33.18	248.02	695.51	747.02	19.05	82.84
				258.2	791.71	867.71	70.96	228.14	110.2	33.07	248.22	692.08	746.92	19.56	83.34
				258.4	795.19	861	71.89	229.03	109.15	33.38	248.22	698.53	747.61	19.25	83.14
				258.6	797.99	872.65	72.21	229.32	109.26	32.87	248.02	700.54	749.38	18.64	83.73
				258.8	796.74	878.24	72.42	230.51	109.68	32.76	247.91	702.25	749.38	18.85	83.54
				259	796.06	867.71	72.42	231.3	109.99	33.18	248.22	701.15	749.18	18.34	83.83
				259.2	796.35	867.71	73.25	231.99	110.1	34.01	248.85	701.05	749.48	17.42	84.13
				259.4	799.73	876.09	72.1	232.48	109.57	33.9	249.36	702.86	752.52	17.42	83.54
				259.6	803.6	883.73	71.17	232.87	109.68	33.28	249.05	695	753.99	17.42	83.63
				259.8	803.7	879.17	71.89	233.57	109.99	33.28	249.36	696.51	753.6	16.19	83.83
				260	804.47	878.8	70.85	234.16	110.1	33.49	249.47	697.42	754.28	16.09	83.24
				260.2	804.37	881.68	70.85	234.26	109.89	34.01	248.74	698.63	753.99	15.68	83.63
				260.4	804.57	877.77	70.75	235.15	110.31	34.42	249.16	701.15	755.46	15.07	83.73
				260.6	805.73	880.84	71.27	235.54	109.99	34.52	248.53	697.82	756.54	15.07	83.54
				260.8	805.44	879.45	72.1	236.23	110.41	34.52	248.22	699.94	754.77	15.07	84.13
				261	806.31	878.7	72.73	236.92	111.57	34.83	248.22	707.39	753.99	14.97	84.33
				261.2	806.79	873.67	71.48	237.42	112.2	35.14	249.16	708.7	756.44	15.38	84.92
				261.4	809.69	874.14	71.17	237.71	112.1	35.04	249.16	708.7	757.72	15.07	85.32
				261.6	807.08	872.37	71.06	237.02	113.04	34.32	249.05	709.41	758.41	15.38	85.32
				261.8	803.7	870.78	70.33	237.71	112.73	33.8	249.16	717.97	758.5	15.07	84.52
				262	804.66	878.42	70.75	237.22	113.25	34.21	249.47	719.48	758.11	15.89	84.62
				262.2	807.47	887.93	70.54	237.91	113.25	34.73	248.74	719.48	757.03	15.58	84.23
				262.4	807.85	885.32	70.44	238.2	114.73	34.42	249.57	718.87	754.77	15.48	84.23
				262.6	810.08	878.7	70.12	238.5	114.2	34.73	250.4	717.46	753.2	15.79	83.63
				262.8	813.07	877.58	69.71	239.19	114.3	34.83	250.82	713.54	753.99	15.07	83.44
				263	812.88	889.97	70.85	239.29	114.3	35.25	250.71	712.93	755.07	15.99	82.94
				263.2	813.75	884.01	71.48	239.19	113.99	35.04	250.61	715.45	755.07	17.42	82.74
				263.4	814.04	885.32	72.1	239.59	113.57	35.25	250.4	714.74	753.99	17.72	83.63
				263.6	815.01	878.52	71.58	240.38	113.99	35.77	251.13	722.6	754.28	17.72	83.83
				263.8	814.43	880.75	71.06	241.26	113.57	35.56	251.65	722.2	755.36	18.13	84.43
				264	814.62	875.63	70.96	241.36	113.36	35.77	252.48	719.38	755.36	17.72	85.32
				264.2	814.04	874.79	71.17	242.84	113.99	35.56	252.58	719.48	755.07	17.93	85.02
				264.4	813.56	878.24	70.85	243.04	114.09	35.97	252.79	716.86	754.68	18.74	85.32
				264.6	815.78	877.49	70.85	243.83	114.73	36.18	253.93	719.98	754.19	18.34	85.71
				264.8	818.48	878.14	69.71	243.93	114.52	36.08	253.62	718.27	754.87	18.95	85.12
				265	818.1	876.56	69.5	244.92	114.41	36.08	254.14	710.92	754.48	19.05	85.32
				265.2	819.35	889.23	69.18	244.92	114.52	35.66	254.04	708.2	753.99	18.54	84.43
				265.4	815.68	886.81	69.39	245.11	114.3	35.97	253.93	709.2	753.4	18.95	84.43
				265.6	817.52	877.12	69.29	246.4	115.04	36.18	254.14	710.31	752.62	18.64	83.73
				265.8	820.61	875.81	69.81	247.09	115.36	37.11	253.72	708.5	752.32	19.05	83.73
				266	817.81	876.19	68.98	248.57	115.25	37.01	253.83	713.13	753.5	18.74	83.73
				266.2	816.94	869.85	68.14	248.67	115.78	36.8	254.55	710.41	756.44	18.85	83.73
				266.4	819.93	882.99	69.29	248.96	114.94	36.91	253.83	711.72	756.93	19.36	83.73
				266.6	819.26	889.23	69.6	249.75	115.04	37.73	253.62	714.95	758.9	19.15	83.73
				266.8	816.45	881.5	69.71	249.95	115.36	37.73	253.52	718.87	759.88	19.25	84.23
				267	817.13	877.49	69.29	250.54	115.57	37.32	253.93	713.43	758.9	18.74	84.52
				267.2	817.03	879.82	68.04	251.53	115.88	37.22	254.45	709.71	756.84	18.34	84.03
				267.4	818.68	879.63	68.04	251.92	116.93	37.53	254.35	707.29	759.09	17.93	83.73
				267.6	815.49	871.99	69.08	252.42	116.51	37.73	254.14	704.87	759.09	17.42	83.73
				267.8	817.32	867.34	68.98	253.11	117.04	38.77	254.45	704.47	759.19	17.52	83.63
				268	814.81	871.53	69.18	253.6	117.14	38.25	254.04	708.3	757.23	17.32	83.93
				268.2	814.91	861.75	69.81	253.31	117.04	38.04	254.45	710.82	758.11	16.91	84.23
				268.4	814.81	859.88	70.54	254.1	116.83	37.94	254.14	713.23	759.68	17.21	83.63
				268.6	817.13	846.56	69.81	254.69	116.3	37.94	253.62	716.56	761.05	18.34	83.44
				268.8	815.2	846.65	71.48	255.87	116.3	38.15	254.24	719.18	762.13	17.72	83.34
				269	810.95	834.82	71.48	255.97	116.3	37.84	253.93	725.52	763.21	17.72	82.84
				269.2	807.66	828.02	71.69	257.25	116.3	38.67	253.62	730.26	762.53	18.13	83.24
				269.4	809.01	831.75	71.58	257.95	116.3	38.46	253.83	728.54	762.23	17.72	83.04
				269.6	811.53	845.26	72.31	258.44	115.15	38.46	254.24	729.85	763.51	18.34	83.44
				269.8	808.63	845.35	72.31	259.03	115.99	37.63	255.18	728.74	765.08	18.85	83.93
				270	811.72	844.98	72.83	259.13	116.3	37.63	255.28	727.23	766.26	19.15	84.03
				270.2	813.17	846.84	74.4	260.51	116.51	37.53	254.87	732.47	765.76	19.05	83.73
				270.4	812.88	845.44	73.25	261.79	116.41	37.84	255.28	730.96	768.22	18.95	83.83
				270.6	816.65	836.97	73.15	262.39	116.51	37.53	255.49	729.75	768.71	19.15	84.43
				270.8	819.16	845.91	72.52	262.49	116.2	37.11	256.01	728.14	770.48	19.56	84.13
				271	822.16	851.87	72.31	263.37	115.78	38.04	255.9	734.79	772.63	19.05	83.93
				271.2	822.25	852.9	71.48	263.67	115.88	37.63	256.11	735.59	774.5	19.87	84.72
				271.4	819.93	840.97	71.27	263.77	115.46	37.11	257.15	736.5	770.77	20.07	84.62
				271.6	816.07	851.78	70.54	264.85	115.57	37.22	256.73	738.92	772.05	19.46	84.52
				271.8	810.85	847.77	69.29	265.25	115.25	37.11	257.04	738.82	769.89	19.56	84.92
				272	811.14	849.36	69.5	266.34	115.46	37.32	257.67	740.33	770.97	19.56	84.43
				272.2	811.04	859.04	69.08	266.83	115.25	37.84	257.77	738.52	771.75	19.36	84.33
				272.4	814.04	861	67.62	266.93	115.25	38.15	258.39	737.1	769.89	19.15	84.72
				272.6	812.78	869.67	67.93	267.62	115.57	37.63	258.81	737.61	769.79	18.85	84.72
				272.8	814.72	871.71	67.72	267.32	116.09	37.53	258.19	732.77	769	18.54	85.42
				273	819.06	880.01	67.31	268.21	116.09	37.63	258.39	730.15	769.89	19.36	85.61
				273.2	819.64	888.67	67.62	268.11	115.57	37.53	258.71	727.23	771.46	19.66	85.71
				273.4	819.06	886.81	67.72	269.1	115.25	38.15	258.5	726.83	773.03	19.66	85.42
				273.6	819.06	890.53	67.2	269.4	115.04	38.25	258.6	727.74	773.12	19.87	85.51
				273.8	824.77	894.07	66.99	270.28	114.09	38.56	258.91	729.85	772.24	19.66	85.61
				274	823.61	892.21	68.14	271.47	113.57	38.77	258.6	729.65	769.1	19.46	86.11
				274.2	822.25	892.49	67.52	271.47	113.67	38.36	259.22	731.06	767.92	19.15	86.6
				274.4	818.48	893.05	67.72	272.16	113.78	38.77	259.22	732.98	768.12	19.66	85.81
				274.6	817.32	888.3	67.93	272.36	113.57	38.46	259.74	733.78	767.24	18.95	85.71
				274.8	818.48	890.91	68.56	274.43	113.46	39.29	259.54	730.86	767.33	18.74	85.91
				275	817.42	888.3	68.87	274.92	113.88	38.56	259.33	728.85	767.53	18.44	86.6
				275.2	817.32	884.85	69.5	275.71	114.09	38.87	258.91	729.45	768.91	17.72	86.31
				275.4	821.09	888.67	70.23	277.39	114.62	39.49	258.19	732.57	770.18	17.52	86.6
				275.6	824.48	887.83	70.54	277.49	114.83	40.12	258.91	729.55	767.33	18.85	86.6
				275.8	827.96	889.32	71.06	278.38	114.94	39.6	258.6	730.96	770.08	18.44	85.81
				276	830.57	884.48	71.79	278.97	115.04	40.01	257.88	731.67	772.24	18.95	86.31
				276.2	829.7	882.06	72	280.55	115.36	39.91	257.36	734.49	771.16	19.05	86.5
				276.4	831.34	884.11	71.69	281.73	116.3	38.98	256.42	737.51	772.63	19.05	87
				276.6	833.18	890.35	71.58	282.42	116.62	39.18	256.84	739.02	772.63	18.34	87.2
				276.8	830.86	891.56	71.27	283.81	116.62	39.81	257.25	742.34	772.93	19.15	87.3
				277	829.02	895.94	71.79	283.81	117.14	39.91	257.77	741.74	773.91	18.23	87.2
				277.2	832.11	895.75	71.27	284.99	117.46	40.43	258.29	744.46	774.5	17.93	86.8
				277.4	835.5	891.84	71.89	285.09	118.83	40.94	257.98	740.93	774.5	18.13	87.69
				277.6	834.53	884.76	71.69	286.27	119.14	41.26	257.56	742.85	773.81	17.72	87.79
				277.8	830.76	882.43	71.69	286.77	119.46	41.88	257.88	740.33	773.42	17.32	87.4
				278	833.08	880.57	71.06	287.36	119.56	41.67	258.5	740.53	776.07	17.11	86.8
				278.2	835.11	884.66	72	288.35	118.93	42.29	258.6	739.32	778.13	17.42	87.2
				278.4	834.82	881.03	71.79	288.05	119.25	42.08	258.6	737.21	776.95	16.91	87.4
				278.6	835.88	891.65	71.37	289.23	119.67	42.39	258.71	731.77	776.56	17.21	86.9
				278.8	834.14	889.42	70.54	289.43	119.88	42.6	258.91	735.39	772.73	17.32	86.5
				279	835.4	885.88	70.75	290.22	120.19	42.71	259.54	737.21	772.44	17.83	85.61
				279.2	833.85	891.37	71.48	291.9	120.41	43.64	259.85	735.09	772.83	17.52	85.42
				279.4	828.92	890.07	71.89	292.1	119.56	43.33	260.26	734.18	775.28	17.52	85.61
				279.6	829.7	897.33	72.21	292.49	119.25	43.02	260.26	737.81	776.95	17.21	85.42
				279.8	829.21	901.34	72.73	294.07	119.25	43.64	260.78	738.21	776.07	17.21	85.61
				280	827.28	904.6	71.79	294.17	118.93	43.22	261.51	731.06	775.38	16.81	85.42
				280.2	830.37	899.29	72	295.06	118.41	43.33	261.92	727.44	776.95	17.21	85.42
				280.4	826.02	895.19	73.04	295.45	117.46	44.26	261.92	728.04	777.05	16.6	85.22
				280.6	822.35	891.93	72.94	296.14	117.88	44.57	262.75	723.1	778.23	16.91	84.72
				280.8	826.41	882.8	72.62	296.05	117.88	44.36	262.86	724.01	778.91	16.4	84.72
				281	825.25	883.45	72	296.54	117.46	44.67	262.44	726.83	778.72	16.6	85.02
				281.2	821	882.52	72.21	297.13	117.78	43.95	262.75	727.84	777.05	17.11	85.12
				281.4	819.06	884.66	72.31	298.61	116.72	43.43	263.69	734.79	777.54	17.72	84.82
				281.6	819.55	891	71.27	299.2	116.93	43.12	264.21	732.77	779.01	17.62	85.32
				281.8	822.74	892.12	70.96	301.18	116.51	42.5	264.41	733.38	780.39	17.62	85.51
				282	819.84	892.21	71.79	301.38	116.41	43.74	263.79	736.9	780.78	18.23	85.42
				282.2	812.69	892.49	70.12	301.57	116.72	43.53	264.41	736.9	779.99	18.74	84.92
				282.4	813.75	897.24	69.6	302.86	117.25	43.53	264.31	737.71	780.78	19.05	85.22
				282.6	813.36	899.1	69.91	303.25	117.57	43.43	264.72	741.74	782.74	19.46	85.22
				282.8	813.27	895.56	70.12	303.35	118.09	43.02	264.83	743.35	786.27	19.46	85.22
				283	811.04	900.22	69.08	303.94	118.2	43.64	264.31	741.84	786.86	18.64	85.81
				283.2	810.37	891.74	68.87	304.24	117.35	43.12	264.41	744.66	787.26	19.05	85.71
				283.4	811.24	900.6	67.83	305.32	117.25	43.64	264.41	745.77	785.29	19.46	85.32
				283.6	812.01	891.19	68.14	306.71	117.35	43.64	264.31	746.27	786.37	19.46	86.01
				283.8	813.17	883.64	68.14	306.11	118.2	43.22	264.62	745.06	786.08	19.46	86.8
				284	815.68	884.76	68.98	306.8	118.09	43.64	264.62	745.67	787.06	19.66	86.8
				284.2	815.59	884.66	68.14	307	118.41	43.84	265.66	750.8	785.69	19.87	86.5
				284.4	818.97	888.86	68.14	307.89	118.3	44.16	265.35	747.68	787.35	19.97	86.11
				284.6	820.61	887.18	68.14	309.27	117.35	43.33	264.93	753.72	787.06	19.76	86.01
				284.8	815.87	894.82	67.62	311.34	117.04	42.81	265.35	753.02	788.24	19.87	85.81
				285	817.9	878.98	68.14	313.02	116.83	43.84	265.87	752.42	787.84	19.36	85.61
				285.2	818.68	878.8	68.98	313.32	117.04	43.95	265.87	750	788.83	18.74	85.81
				285.4	819.74	870.97	68.87	313.22	117.99	44.47	265.35	748.08	788.24	18.23	85.51
				285.6	819.55	869.85	69.71	313.32	118.09	45.09	266.28	744.86	787.26	17.93	85.22
				285.8	817.23	869.01	69.81	311.94	117.78	45.81	266.7	746.17	787.26	17.62	85.12
				286	821.48	872.27	68.04	312.82	117.57	44.57	266.9	745.06	787.65	18.03	85.61
				286.2	824.67	872.27	68.04	314.4	117.25	44.88	267.11	745.06	788.73	17.62	85.61
				286.4	827.76	871.81	69.18	314.8	116.72	44.88	267.11	745.47	789.32	16.91	85.51
				286.6	828.34	869.39	69.39	317.07	117.04	45.09	267.42	748.49	789.02	17.01	86.01
				286.8	826.7	873.21	69.08	318.06	116.72	45.5	267.73	746.67	789.02	17.52	85.91
				287	828.15	869.57	68.66	319.04	116.72	45.61	267.63	748.29	789.61	18.54	86.01
				287.2	829.89	879.35	69.5	319.44	116.93	45.5	267.84	750.6	788.53	18.54	86.6
				287.4	832.79	878.8	70.12	319.73	117.46	45.4	267.42	747.68	790.2	18.54	86.9
				287.6	830.76	887.55	69.29	320.82	117.25	45.4	267.53	745.97	790.69	18.85	86.41
				287.8	831.63	893.14	68.66	321.51	116.51	45.81	267.53	747.98	791.97	18.34	85.32
				288	828.34	882.89	67.41	322.7	116.93	46.12	267.32	751.81	791.97	18.23	84.92
				288.2	826.22	877.86	66.99	323.58	116.93	45.71	267.84	750.3	793.73	17.83	84.72
				288.4	825.54	870.88	68.04	323.78	117.35	45.4	267.53	752.31	792.65	17.83	84.72
				288.6	823.9	872.46	68.25	323.58	117.78	46.12	267.22	750.2	793.83	18.74	84.82
				288.8	829.41	872.46	68.77	324.08	117.46	46.02	267.42	747.28	794.22	18.95	84.72
				289	828.73	889.04	67.93	323.78	117.88	45.5	267.22	748.08	792.55	19.25	84.82
				289.2	828.63	890.16	68.14	323.68	117.57	45.92	267.53	751.41	792.16	19.76	84.33
				289.4	827.09	901.9	68.87	324.47	117.88	45.4	266.49	752.82	793.14	20.27	84.33
				289.6	825.54	892.58	68.98	326.45	117.99	45.4	266.18	754.93	794.12	20.27	84.13
				289.8	826.6	893.42	68.87	327.63	118.72	45.61	267.32	753.83	794.22	20.58	84.52
				290	823.12	891	69.5	329.11	119.67	46.54	267.22	752.72	794.42	20.38	84.43
				290.2	824.67	888.67	69.18	329.7	120.51	46.74	267.53	752.82	793.83	19.97	84.33
				290.4	823.03	876.19	68.98	330.3	120.51	47.26	267.01	754.03	793.93	20.27	84.72
				290.6	821	875.44	67.72	329.31	120.09	46.85	266.9	750.8	794.52	19.87	84.43
				290.8	824.38	863.52	68.35	330.1	120.09	47.16	266.39	751.01	795.4	19.76	85.02
				291	824.48	865.66	69.5	330.39	119.56	47.06	266.8	748.79	794.52	19.46	85.12
				291.2	822.06	861.28	68.66	331.38	120.3	47.26	267.42	748.29	794.61	19.36	85.02
				291.4	821	862.4	67.93	333.06	119.56	47.06	267.22	751.91	793.83	18.95	85.12
				291.6	823.51	857.18	69.6	332.57	119.88	47.06	268.46	754.43	793.63	18.64	85.61
				291.8	823.51	864.63	70.23	333.65	119.98	47.26	267.73	756.14	794.81	19.66	86.01
				292	827.67	867.34	72	334.44	120.09	47.26	267.22	757.45	795.6	20.27	86.41
				292.2	830.66	878.98	73.35	335.33	120.62	47.78	266.9	756.65	795.4	20.68	86.31
				292.4	830.18	872.37	72.42	336.81	120.41	47.88	267.73	758.36	796.68	20.78	86.5
				292.6	832.11	866.31	71.69	337.5	120.93	48.61	268.15	757.85	796.38	20.48	86.9
				292.8	830.86	857.74	71.69	338.49	121.35	49.54	267.53	760.78	795.4	20.27	87
				293	831.15	853.36	72.21	340.56	121.98	49.23	268.05	762.69	798.74	20.68	87.49
				293.2	832.11	852.52	71.79	342.93	121.25	49.33	268.25	762.79	799.13	20.78	88.19
				293.4	832.5	841.44	70.85	344.31	120.51	49.33	268.56	759.67	799.03	19.87	87.89
				293.6	835.21	846.56	71.37	345.79	119.56	49.54	268.77	761.88	799.23	20.07	87.79
				293.8	834.63	844.51	73.25	347.57	119.14	49.33	268.36	762.89	799.82	19.25	87.59
				294	835.79	841.06	73.04	348.85	118.72	49.13	268.25	764.91	800.01	17.52	87.59
				294.2	831.53	842.28	73.67	349.74	118.09	49.13	268.67	764.6	800.99	18.34	87.99
				294.4	832.89	851.41	73.46	351.12	118.3	49.33	269.08	764.2	801.58	19.05	87.4
				294.6	831.15	850.57	74.29	352.6	118.2	49.64	269.71	767.83	801.19	19.05	87.2
				294.8	829.89	864.17	75.02	353.19	118.2	49.44	270.64	769.44	800.99	18.74	87.3
				295	831.15	865.94	75.13	354.87	118.2	49.23	270.33	773.16	801.48	18.95	87
				295.2	833.66	869.94	74.92	356.35	118.2	49.54	270.23	772.26	802.56	18.85	86.31
				295.4	834.34	860.07	74.92	358.23	119.04	49.95	270.74	772.86	804.33	19.66	86.7
				295.6	833.56	861.84	74.61	359.12	119.56	49.54	270.54	773.16	803.54	19.46	86.01
				295.8	832.4	859.04	74.4	359.12	119.88	48.92	270.74	772.86	803.64	19.46	86.31
				296	831.15	867.43	73.25	358.92	119.98	48.92	271.26	773.87	803.64	18.74	86.11
				296.2	827.47	870.04	72.73	360.4	119.56	49.02	271.78	774.17	804.23	18.44	86.41
				296.4	827.86	875.35	73.15	361.78	119.98	49.02	271.78	774.17	804.33	17.83	86.21
				296.6	828.83	881.12	73.56	362.67	119.67	49.13	271.89	776.29	803.45	18.03	85.71
				296.8	823.22	888.02	72.94	361.39	119.88	48.71	272.82	776.69	804.53	18.44	86.31
				297	819.45	892.68	73.04	361.09	119.77	48.82	272.51	774.47	804.82	18.34	85.42
				297.2	819.74	892.21	72.83	363.36	120.51	48.51	272.82	768.83	806.29	17.83	85.02
				297.4	821.48	902.46	73.56	362.97	121.04	49.23	273.13	771.45	806.68	18.44	85.61
				297.6	814.81	906.93	73.25	361.29	121.98	49.02	273.24	770.45	804.62	18.13	86.21
				297.8	813.65	903.2	72.62	361.88	122.82	49.13	273.96	768.33	804.53	18.54	85.71
				298	817.03	908.61	73.35	361.88	123.46	49.13	273.65	766.52	804.82	19.97	85.61
				298.2	820.71	908.61	73.25	362.77	123.14	49.44	273.86	766.72	805.9	19.97	85.32
				298.4	818.1	913.36	72.94	361.98	122.82	48.71	273.55	766.52	804.92	19.46	86.21
				298.6	822.45	912.99	73.35	363.36	122.72	49.13	273.03	762.59	805.11	18.64	86.5
				298.8	821.67	908.42	72.42	363.16	122.93	49.13	273.13	763.09	805.21	18.95	86.01
				299	818.29	907.49	72	361.88	123.35	49.85	273.24	763.7	806	18.23	86.41
				299.2	817.61	900.5	72.42	362.18	122.72	49.33	273.65	761.08	806.78	18.03	87.1
				299.4	812.4	910.19	72.52	361.98	123.24	49.33	273.86	761.48	807.18	17.11	87.4
				299.6	813.94	913.27	71.37	364.15	122.51	49.85	274.17	761.48	809.04	17.42	87.99
				299.8	810.37	915.87	71.27	366.52	121.77	50.16	274.79	760.88	808.75	17.01	88.19
				300	806.5	909.26	71.69	368.99	121.67	50.16	274.27	760.57	809.24	17.52	88.09
				300.2	807.95	909.26	71.58	369.97	122.3	50.16	274.38	761.18	809.33	17.11	87.89
				300.4	807.85	918.02	71.79	371.26	122.4	50.16	274.9	759.37	808.65	17.32	87.99
				300.6	804.57	920.53	71.69	373.23	123.24	49.75	274.38	758.76	809.24	17.01	88.38
				300.8	808.53	921.37	72.62	374.91	123.67	49.95	274.48	758.86	809.43	16.6	87.49
				301	808.72	921.09	72.73	377.48	122.3	50.16	273.96	753.93	808.84	16.7	88.48
				301.2	807.56	921.65	72.52	376.98	122.4	50.37	274.07	757.85	808.65	16.91	88.78
				301.4	807.56	922.02	72.1	378.36	122.61	50.68	274.17	758.96	808.55	16.09	88.68
				301.6	812.3	912.89	73.04	379.84	122.82	50.68	272.92	761.18	811.1	16.7	88.58
				301.8	816.45	918.2	71.37	381.23	122.19	50.27	272.72	764.6	810.71	16.91	89.37
				302	815.59	915.22	71.37	382.71	121.56	50.58	272.72	760.67	810.32	17.11	89.47
				302.2	812.01	914.66	72.31	383.89	122.09	49.85	272.82	759.97	810.22	16.81	89.77
				302.4	816.16	914.38	72.42	384.88	122.3	49.95	273.13	762.09	810.41	16.7	89.37
				302.6	814.33	917.09	72.21	386.26	122.19	48.92	273.86	763.09	811.2	18.23	89.47
				302.8	815.1	907.49	72.73	390.41	122.19	48.71	274.58	762.19	809.63	18.95	89.97
				303	817.13	895.84	73.46	392.18	122.4	48.61	274.9	761.88	809.83	20.17	89.08
				303.2	818.39	903.02	73.04	392.28	122.4	48.92	274.79	763.19	810.02	20.78	89.77
				303.4	820.32	892.3	73.88	391.1	121.98	49.02	275.21	763.9	810.51	21.19	88.98
				303.6	41.29	892.58	74.92	392.48	122.51	49.95	275	761.08	810.02	21.09	89.37
				303.8		893.33	75.54	394.16	123.46	50.16	274.69	761.88	809.92	21.4	89.18
				304		76.57	74.61	394.45	123.88	50.16	275.31	761.78	806.39	20.48	89.18
				304.2			75.65	394.65	123.56	49.95	275.41	759.67	806.39	21.7	89.97
				304.4			74.81	394.06	123.77	49.54	274.69	761.08	806.59	22.42	89.97
				304.6			75.86	396.62	122.4	50.16	275.21	762.49	807.67	22.21	90.27
				304.8			75.13	398.8	122.4	50.47	275.62	763.19	807.08	22.42	90.96
				305			73.77	397.61	123.14	50.16	276.14	770.14	807.57	22.11	90.66
				305.2			73.98	398.5	123.14	50.58	275.93	767.83	806.78	22.01	90.96
				305.4			73.46	399.98	122.4	50.16	275.83	768.33	806.29	21.7	90.76
				305.6			72.94	402.25	122.19	50.58	276.56	768.93	805.51	21.5	90.66
				305.8			74.29	402.45	123.14	51.3	276.66	764.3	806.59	21.8	89.97
				306			73.98	403.14	123.56	51.4	276.56	769.94		21.4	90.17
				306.2			74.4	403.04	123.67	51.72	276.35	770.14	806.1	20.99	89.97
				306.4			73.88	406.1	123.24	51.92	276.66	768.53	806.39	21.6	89.97
				306.6			74.71	406.59	123.14	52.44	276.35	770.14	807.57	21.09	90.07
				306.8			74.81	406.99	123.98	52.03	275.73	765.71	806.98	20.78	90.56
				307			74.5	408.76	123.88	52.34	275.93	766.11	808.84	19.46	89.97
				307.2			74.61	408.47	124.19	52.54	275.93	767.02	808.06	19.87	89.57
				307.4			73.35	409.75	124.82	52.96	276.04	762.39	807.86	19.25	89.67
				307.6			74.61	410.64	124.4	51.51	276.04	765.91	807.67	18.85	90.27
				307.8			74.81	410.84	123.77	51.82	275.93	761.98	807.76	19.25	89.37
				308			75.65	412.61	123.77	52.23	275.62	759.57	808.35	18.13	89.37
				308.2			75.34	414.19	124.4	52.85	275.73		811.49	18.44	89.37
				308.4			75.02	416.86	124.09	53.27	276.14	763.09		18.13	89.28
				308.6			75.02	415.58	124.19	53.27	276.04	762.49	810.9	17.83	88.78
				308.8			76.07	417.15	123.77	52.85	276.24	759.57	810.22	17.62	89.18
				309			78.05	418.64	124.3	53.68	277.08	759.37	810.32	17.42	88.38
				309.2			77.42	417.75	124.93	53.27	276.04	759.87	810.71	18.13	88.68
				309.4			77.73	419.62	125.45	53.48	275.93	764.1	810.71	17.93	88.78
				309.6			77.94	420.61	125.24	53.68	275.73	759.57	811.79	17.72	89.28
				309.8			76.59	422.39	124.51	53.58	275.93	758.96	811.79	17.83	88.48
				310			76.8	423.27	124.4	53.48	276.35	764.7	812.97	18.74	89.37
				310.2			76.17	426.14	124.61	54.1	276.35	764.8	812.87	18.44	89.28
				310.4			77.52	428.31	124.82	54.72	276.35	768.13	811.98	18.03	88.98
				310.6			75.96	428.21	125.24	55.44	277.18	768.23	810.81	17.72	88.78
				310.8			75.96	427.42	124.82	56.27	278.22	767.32	810.41	17.83	88.78
				311			76.8	428.6	124.93	55.86	278.01	770.85	810.41	17.72	89.18
				311.2			77.52	431.96	124.72	56.69	277.8	771.05	810.9	17.83	88.68
				311.4			78.98	435.02	123.56	56.38	277.28	771.55	811.59	18.54	88.19
				311.6			77.63	435.02	124.19	57.31	278.11	773.27	811.1	18.03	88.19
				311.8			76.17	438.18	125.35	57.31	277.91	768.83	811.1	17.83	88.78
				312			75.44	437.39	124.93	56.89	278.11	772.56	811.89	18.23	88.88
				312.2			75.44	437.59	123.67	57.31	277.91	775.88	811.69	17.62	88.78
				312.4			76.69	438.18	122.93	57.93	278.22	772.96	812.47	18.85	88.58
				312.6			77	440.05	123.24	57.31	278.22	773.57	813.36	19.56	88.48
				312.8			77.32	441.04	123.46	58.14	277.8	775.58	814.63	19.25	88.68
				313			76.8	442.42	123.14	57.72	277.59	775.38	813.36	19.97	89.18
				313.2			77.42	447.16	122.72	58.03	279.57	773.57	813.46	19.25	88.98
				313.4			77.21	447.56	122.72	58.24	279.77	772.56	812.47	20.07	88.29
				313.6			76.8	448.74	123.14	58.65	279.77	776.79	812.97	19.87	88.68
				313.8			77.73	448.74	123.35	59.07	280.29	771.86	813.26	19.15	88.98
				314			76.69	450.62	122.93	59.38	280.6	772.26	813.16	18.13	88.48
				314.2			75.86	451.4	122.93	59.79	281.23	772.26	813.55	18.03	88.88
				314.4			75.23	451.21	123.46	59.38	281.43	771.65	815.81	17.72	89.08
				314.6			77.21	452.89	123.77	59.28	280.71	772.56	814.63	18.23	89.47
				314.8			77.21	452.98	123.46	58.97	279.67	770.45	814.83	18.85	89.37
				315			76.27	452.39	123.67	58.65	279.77	771.45	815.32	19.05	88.88
				315.2			75.44	454.37	124.19	57.83	279.77	766.01	815.03	19.15	89.37
				315.4			75.34	457.23	124.51	57.41	279.46	766.72	813.06	19.05	89.57
				315.6			75.54	457.03	123.56	57.62	279.36	768.43	813.95	19.97	89.37
				315.8			77.21	456.14	123.24	57.93	279.05	770.95	813.36	20.17	89.67
				316			78.67	458.12	123.03	58.24	279.05	769.54	812.47	20.17	89.67
				316.2			78.78	461.08	123.03	57.93	279.98	770.04	813.06	20.89	89.37
				316.4			78.67	462.46	123.77	57.62	280.19	774.17	812.87	20.27	89.47
				316.6			77	462.85	124.19	57.52	279.98	774.98	811.98	19.76	89.37
				316.8			76.17	464.73	124.3	56.69	280.4	772.96	811.69	20.07	89.08
				317			76.8	464.93	124.09	56.89	279.67	775.18	812.97	19.56	89.37
				317.2			77	461.08	124.4	56.27	279.15	778	811.69	20.58	89.57
				317.4			76.8	461.67	124.4	56.07	279.05	780.11	812.57	20.48	89.67
				317.6			76.8	465.91	124.3	55.34	279.15	780.22	812.47	20.07	89.57
				317.8			77	467.2	124.09	54.72	278.63	786.06	812.77	20.68	89.47
				318			78.46	467.79	124.72	54.41	278.74	784.14	812.18	21.09	88.78
				318.2			78.67	469.27	124.4	55.03	278.42	782.83	812.08	21.09	88.58
				318.4			77.94	471.74	124.3	55.03	278.53	779.91	812.08	21.19	88.29
				318.6			76.17	472.23	124.09	55.65	279.36	777.7	814.93	20.17	88.29
				318.8			75.86	475.98	123.88	56.07	279.46	781.53	815.12	19.76	88.58
				319			75.86	479.63	124.09	56.58	280.4	777.9	815.42	20.07	88.29
				319.2			75.44	481.31	124.51	57.52	281.12	781.93	815.71	19.56	88.29
				319.4			74.71	481.02	124.93	57.31	281.02	781.93	817.97	20.07	87.99
				319.6			74.08	481.31	125.14	57	281.95	781.02	817.09	19.66	87.89
				319.8			73.88	481.61	125.14	56.89	282.37	781.73	818.07	20.07	87.89
				320			73.15	481.31	125.56	56.69	282.16	779.81	818.56	20.27	88.38
				320.2			72.62	483.38	126.08	57.2	282.06	777.7	818.56	20.07	88.88
				320.4			71.58	485.65	125.77	58.24	282.58	776.29	816.99	20.07	88.29
				320.6			71.27	485.75	125.45	58.97	283.09	771.15	817.48	19.97	88.58
				320.8			70.96	486.35	125.87	59.07	283.61	771.55	818.26	20.27	88.38
				321			69.71	490.1	126.19	58.65	282.78	769.34	818.56	20.48	88.38
				321.2			70.23	492.86	125.77	59.17	283.51	769.34	820.42	20.38	87.99
				321.4			69.71	497.01	125.77	58.86	283.2	767.42	819.54	20.48	87.99
				321.6			70.54	496.32	125.35	58.76	283.09	764.5	819.44	21.5	87.4
				321.8			69.91	498.09	125.77	59.07	283.3	760.37	819.64	21.91	87.59
				322			70.02	496.41	125.45	58.97	283.61	760.37	820.62	21.8	88.29
				322.2			70.23	495.23	126.3	58.65	283.3	761.08	820.82	21.91	88.09
				322.4			70.96	495.53	126.19	58.76	282.78	762.79	821.21	22.31	87.89
				322.6			70.96	498.98	126.61	58.76	283.2	764.2	821.01	23.64	88.09
				322.8			71.37	499.87	126.72	58.86	283.93	762.69	820.03	23.95	87.99
				323			70.85	498.19	125.98	58.65	283.61	765.81	820.32	23.74	88.78
				323.2			72.1	497.5	126.82	58.14	283.3	765.01	820.32	23.84	88.09
				323.4			72.1	500.07	126.72	58.24	283.3	762.29	818.56	24.05	89.08
				323.6			71.89	501.25	126.3	58.34	283.09	759.97	818.66	23.95	89.47
				323.8			71.17	502.24	126.61	59.59	282.78	760.17	818.75	23.23	89.08
				324			70.44	506.48	126.61	59.17	282.47	760.17	819.15	23.13	88.78
				324.2			69.91	503.22	127.14	58.65	281.64	763.29	819.34	23.03	88.29
				324.4			69.91	498.39	126.72	58.14	281.54	762.59	819.83	23.13	88.29
				324.6			70.85	502.53	126.93	57.83	281.02	762.09	819.74	23.54	88.19
				324.8			70.85	501.94	127.35	58.45	281.54	764.3	817.97	23.64	88.68
				325			72.31	501.25	127.24	59.07	281.85	763.6	816.69	23.95	88.38
				325.2			72.1	503.13	128.19	58.97	281.43	760.88	816.99	23.84	88.78
				325.4			72.94	504.31	128.19	58.97	281.85	761.58	818.36	22.72	89.57
				325.6			72.21	502.83	127.77	59.59	281.95	763.8	818.46	21.8	90.27
				325.8			71.89	504.9	127.03	59.79	281.64	767.52	818.66	21.7	90.56
				326			71.37	511.61	126.72	59.79	281.64	766.21	817.97	22.21	89.97
				326.2			71.17	513	126.19	60.52	281.95	767.93	816.5	21.6	89.77
				326.4			70.64	509.64	126.3	60.21	282.58	767.93	816.3	21.7	89.87
				326.8			70.75	509.64	125.66	59.69	282.16	769.14	816.69	20.48	89.37
				327			70.75	509.44	125.87	59.69	282.06	770.24	817.77	20.89	89.18
				327.4			72.31	512.9	125.98	59.59	282.37	770.24	817.87	20.99	88.88
				327.6			72	509.64	125.56	59.79	283.61	772.16	816.89	20.99	90.07
				327.8			71.06	511.61	125.77	60.62	284.03	773.37	818.95	19.97	89.37
				328			72.1	515.46	125.56	60.83	284.96	776.39	820.23	20.27	88.98
				328.2			71.89	520.79	125.66	60	285.59	777.6	820.32	20.78	89.28
				328.4			72.62	524.94	125.66	60.52	284.86	782.33	820.52	21.4	89.18
				328.6			73.25	531.45	125.77	61.35	286	781.02	819.54	21.5	89.67
				328.8			73.56	538.76	125.35	61.24	286.1	780.72	821.31	20.68	90.17
				329			74.19	539.45	125.56	61.04	286.52	782.73	820.91	20.58	90.36
				329.2			74.4	537.97	125.66	60.62	286.1	782.33	822.19	20.89	89.77
				329.4			73.67	541.72	125.24	60.83	286.93	780.52	823.17	20.27	89.77
				329.6			73.77	538.66	125.14	61.35	287.14	782.73	822.88	19.97	89.57
				329.8			73.88	538.66	125.66	61.66	287.45	779.81	823.07	21.09	89.18
				330			73.15	541.32	126.51	61.45	288.28	779.01	821.8	21.4	89.08
				330.2			73.98	544.38	127.24	61.55	288.39	776.19	821.89	21.29	88.48
				330.4			75.02	542.51	127.45	62.07	288.08	779.01	822.58	21.5	88.78
				330.6			75.65	547.74	127.35	61.97	288.18	778.5	823.96	22.11	88.98
				330.8			76.9	547.64	127.56	62.38	287.97	778	823.27	21.7	89.28
				331			77.32	548.73	127.87	62.49	288.39	775.88	823.27	22.01	89.67
				331.4			77.11	547.74	127.45	62.9	287.35	774.17	823.37	20.89	89.87
				331.6			76.07	545.77	127.77	63.21	286.73	774.78	822.48	20.78	89.47
				331.8			76.38	554.75	128.29	63.83	286	775.78	822.39	20.99	88.88
				332			78.25	555.54	128.08	63.52	285.79	778.91	822.19	21.5	88.98
				332.2			78.46	555.73	128.5	63.73	285.07	780.52	822.29	22.21	89.37
				332.4			78.67	554.16	128.61	64.35	284.96	777.09	822.78	21.91	88.68
				332.6			78.05	550.4	128.19	63.94	286.42	773.16	822.97	21.29	88.88
				332.8			77.32	553.17	129.24	63.73	286.21	771.96	823.96	20.58	88.29
				333			77.42	551.59	129.35	63.32	285.59	773.47	820.91	21.5	88.38
				333.2			77.11	552.08	129.03	63.94	285.69	773.06	819.83	20.07	88.78
				333.4			77.52	555.14	129.24	63.21	285.69	771.35	820.52	21.29	89.08
				333.6			78.36	554.95	129.45	63.21	285.27	775.88	821.01	21.91	89.18
				333.8			77.63	559.29	129.45	63.73	285.79	776.49	821.4	20.99	89.37
				334			77.52	561.46	129.24	64.04	286	779.51	820.91	20.89	89.28
				334.2			78.88	564.52	129.03	64.45	285.59	780.82	822.78	20.99	89.77
				334.4			79.09	563.14	129.66	63.11	286	784.24	823.07	20.58	90.27
				334.6			77.84	566.99	129.56	63.21	285.79	784.04	823.37	20.48	90.27
				334.8			77.73	566	130.08	63.32	285.79	779.21	822.97	20.99	90.27
				335			76.9	571.82	129.13	64.25	285.27	781.42	823.96	21.8	90.56
				335.4			77	571.63	129.24	63.73	286.31	784.04	823.56	22.42	90.46
				335.6			76.9	577.15	129.45	63.63	287.66	786.86	823.86	21.4	90.66
				335.8			76.8	583.37	129.24	63.63	288.6	787.77	823.96	21.5	90.76
				336			76.27	582.09	130.29	62.28	288.49	786.06	824.94	21.29	90.66
				336.2			75.02	582.19	129.77	62.38	287.45	780.92	823.76	20.99	90.86
				336.4			75.02	582.88	129.87	62.59	287.56	779.51	823.76	20.89	91.55
				336.6			74.92	585.74	129.77	62.69	287.04	782.13	823.17	21.09	91.55
				336.8			75.65	584.56	128.71	63	286.52	785.55	823.37	22.01	91.75
				337			76.9	582.38	128.29	63.42	286.93	784.65	823.47	21.8	91.65
				337.2			77.32	584.16	128.29	64.35	287.87	782.53	826.21	22.42	91.95
				337.4			76.07	584.65	128.08	63.63	287.56	785.45	829.06	23.23	91.75
				337.6			75.65	588.01	128.19	64.25	287.45	784.85	827.98	22.62	91.85
				337.8			75.34	585.74	128.4	63.42	287.04	783.64	826.41	22.01	91.65
				338			75.86	587.62	128.29	63.21	286.73	781.83	825.72	22.11	91.06
				338.2			75.65	587.52	128.82	63.42	286.62	779.91	824.84	22.82	90.86
				338.4			74.5	587.62	128.4	64.87	286.93	779.11	824.74	23.03	90.27
				338.6			73.88	591.76	128.4	64.87	286.93	777.9	824.35	23.03	90.27
				338.8			75.23	588.31	128.4	64.45	287.56	776.79	823.86	23.74	90.86
				339			74.92	585.64	129.98	64.97	287.87	781.42	824.45	23.74	91.16
				339.4			75.02	589.69	129.77	65.28	288.49	779.11	824.74	22.42	91.65
				339.6			75.13	593.93	129.13	65.39	287.45	777.6	825.13	22.21	91.95
				339.8			75.96	591.17	129.56	66.94	287.35	777.4	824.84	22.93	91.95
				340			75.65	593.44	130.08	66.84	287.04	777.9	825.82	22.21	92.24
				340.2			75.23	596.1	129.87	66.42	287.25	778.6	826.51	22.62	91.75
				340.4			75.65	594.13	131.13	66.63	288.6	783.34	828.08	22.62	91.35
				340.6			75.54	597.88	130.92	66.63	288.6	784.55	827.98	23.13	91.35
				340.8			75.86	597.88	131.34	67.46	289.84	785.86	828.57	23.44	91.95
				341			76.27	605.19	131.66	66.63	289.63	783.84	828.76	22.72	91.55
				341.2			75.75	598.47	130.61	67.56	289.32	783.74	828.37	22.21	92.34
				341.4			76.17	599.76	130.5	67.46	289.01	785.25	826.21	22.42	92.24
				341.6			75.86	600.35	130.29	68.49	289.43	782.73	824.64	21.91	91.95
				341.8			76.07	599.66	129.87	68.8	290.05	786.26	825.53	22.01	92.24
				342			75.86	601.53	130.19	67.77	290.67	785.35	827.29	22.93	93.04
				342.2			75.23	602.32	130.82	68.18	291.09	785.55	828.47	23.64	92.64
				342.4			74.81	602.13	129.77	68.08	291.92	787.87	829.35	22.93	92.94
				342.6			74.81	602.13	129.35	68.8	291.4	789.18	827.78	23.13	92.94
				342.8			75.34	599.36	129.87	69.43	291.81	789.18	827.88	22.82	93.23
				343			73.88	600.15	130.71	69.74	292.23	788.58	828.76	22.72	92.54
				343.2			74.19	607.36	129.66	69.84	291.81	788.27	827.59	22.31	91.95
				343.4			74.29	605.48	129.35	69.53	292.33	791.09	827.78	22.31	91.25
				343.6			74.61	608.84	129.98	69.84	293.16	792.2	828.08	22.21	90.96
				343.8			73.88	613.38	130.08	68.39	292.75	792.61	827.88	22.72	90.66
				344			74.19	609.63	130.19	68.8	292.44	792.4	827.59	22.93	89.97
				344.2			74.4	609.63	130.4	68.7	292.12	792.5	827.78	22.93	89.87
				344.4			74.4	612.19	129.24	68.29	291.81	790.79	827.29	23.13	89.97
				344.6			74.4	605.58	129.56	67.87	291.81	790.69	827.59	22.21	89.77
				344.8			74.5	603.9	129.45	66.94	291.29	790.49	827.78	22.82	89.57
				345			73.98	601.04	129.87	67.77	291.92	793.41	827.29	22.82	89.67
				345.2			74.61	606.86	130.61	68.39	292.64	794.02	827.49	23.54	89.37
				345.4			73.98	607.46	130.82	69.01	292.75	797.54	828.96	22.82	89.47
				345.6			75.54	603.01	131.55	68.91	292.64	797.94	830.14	22.72	89.67
				345.8			75.75	606.37	131.55	69.22	292.33	797.34	830.43	21.7	89.67
				346			74.92	606.86	131.66	70.25	292.44	795.12	830.53	20.68	89.67
				346.2			75.96	601.93	131.55	69.94	292.02	796.03	830.33	19.66	90.56
				346.4			76.48	602.52	133.03	70.05	291.71	794.02	831.22	20.27	90.56
				346.6			76.9	602.32	133.45	69.74	292.33	794.92	832	19.97	90.66
				346.8			76.69	604.49	132.61	69.12	292.02	793.71	832	20.27	90.36
				347			77.52	609.63	131.34	69.22	291.81	792.4	831.9	19.87	90.76
				347.2			77.63	603.11	131.34	69.22	291.61	791.9	832.89	20.27	90.56
				347.4			78.05	602.82	131.97	70.05	291.09	790.99	831.41	21.09	91.35
				347.6			77.11	600.35	131.76	69.74	291.29	790.79	831.12	21.7	91.85
				347.8			76.59	603.01	130.92	70.98	291.61	789.68	831.81	21.91	92.34
				348			78.25	605.28	130.61	70.77	292.85	788.27	830.33	21.7	93.04
				348.2			77.52	605.97	130.19	71.6	293.37	786.36	829.84	21.8	92.94
				348.4			78.15	607.26	130.19	72.33	293.27	786.66	830.73	21.4	93.04
				348.6			77.63	612.29	129.87	72.64	293.58	786.46	830.82	21.8	92.64
				348.8			77.84	617.52	130.4	73.36	292.85	787.37	830.82	21.09	92.44
				349			77.11	615.35	130.29	73.78	292.64	787.67	831.51	20.89	93.14
				349.2			76.27	617.52	130.61	73.67	292.12	787.07	830.82	20.99	92.74
				349.4			76.38	618.12	131.34	73.47	291.81	787.27	830.73	20.89	92.44
				349.6			76.27	628.08	130.82	73.67	292.33	786.76	831.22	21.09	92.34
				349.8			76.27	627.99	130.92	73.15	292.02	787.57	831.41	21.8	92.44
				350			77.52	632.03	130.61	73.36	292.33	786.86	831.22	21.4	91.65
				350.2			76.27	639.73	130.61	73.78	292.85	783.54	831.61	22.21	91.06
				350.4			76.07	641.8	129.56	73.57	293.06	783.44	831.61	21.6	90.76
				350.6			75.86	640.62	129.56	73.67	293.06	782.13	831.02	21.8	90.27
				350.8			76.59	635.59	130.08	74.09	293.58	784.65	831.12	21.7	90.36
				351			76.07	635.19	131.24	74.4	294.2	785.86	831.12	21.8	90.46
				351.2			75.34	634.7	131.55	75.02	294.61	784.65	831.32	20.58	90.27
				351.4			74.4	641.51	131.45	75.12	293.68	785.35	832.79	19.76	90.07
				351.6			74.61	641.11	131.87	75.54	293.89	786.36	832.98	19.46	90.17
				351.8			75.34	642.89	132.4	75.33	293.16	785.96	833.18	19.76	89.77
				352			74.71	639.04	132.29	75.85	293.16	787.97	835.24	19.25	89.57
				352.2			75.02	633.61	132.4	76.05	292.85	787.37	834.46	19.66	89.57
				352.4			73.98	632.53	133.34	76.05	292.95	789.08	834.55	19.25	90.17
				352.6			73.77	635.68	133.34	76.68	292.95	788.68	834.46	19.25	90.27
				352.8			72.83	625.91	133.24	76.88	293.27	787.57	832.49	19.36	90.07
				353			72.73	636.77	133.24	77.09	294.3	787.97	832.39	18.74	89.97
				353.2			73.04	635.39	133.03	76.78	294.61	789.38	833.57	18.23	89.87
				353.4			73.35	635.88	132.5	76.78	294.41	787.37	834.06	18.34	89.97
				353.6			72.83	635.78	132.92	76.88	294.61	787.67	834.16	18.44	89.08
				353.8			72.73	638.94	132.92	77.71	294.3	789.78	834.16	19.76	90.46
				354			72.21	640.72	133.24	77.71	294.3	793.71	834.55	19.46	90.76
				354.2			73.15	639.53	133.34	77.3	293.68	797.14	833.28	19.05	91.25
				354.4			72.94	630.95	134.18	77.09	293.58	799.15	833.38	18.85	91.25
				354.6			73.15	627.79	134.08	77.3	293.58	800.86	835.04	18.23	91.16
				354.8			73.04	636.87	133.45	77.3	293.37	800.36	834.16	17.93	91.45
				355			72.21	638.25	132.08	76.68	293.47	801.67	833.47	18.64	90.56
				355.2			72.83	646.74	131.66	76.37	293.89	802.98	833.38	19.76	91.06
				355.4			73.46	646.74	132.08	76.47	294.51	803.18	831.71	19.66	90.76
				355.6			73.15	650.98	132.08	76.47	293.99	801.47	831.9	19.97	91.16
				355.8			72.52	650.98	132.08	76.47	293.99	803.08	832	20.48	91.45
				356			71.48	655.33	132.71	76.47	293.68	804.29	831.41	19.87	91.95
				356.2			72.62	661.45	132.5	76.68	294.3	805.8	830.82	20.58	92.05
				356.4			73.25	662.43	132.5	77.09	294.51	803.79	829.35	20.78	91.95
				356.6			74.71	664.31	132.19	76.57	295.65	802.98	829.45	20.68	91.95
				356.8			74.92	673.09	131.66	76.99	295.24	806	831.81	20.89	92.64
				357			75.65	671.02	131.97	76.99	294.51	802.88	831.61	21.8	93.33
				357.2			75.54	679.11	132.4	76.99	295.03	801.37	830.53	22.11	93.14
				357.4			76.07	676.35	132.4	77.09	295.13	803.99	830.82	22.42	93.43
				357.6			75.13	675.36	132.4	77.5	295.34	798.95	830.53	22.11	93.43
				357.8			74.81	667.86	132.82	77.09	295.24	799.56	830.63	21.91	93.53
				358			74.08	671.71	132.19	77.61	294.93	795.12	830.24	22.72	93.73
				358.2			73.77	672.9	131.55	78.23	294.93	794.92	830.92	23.44	93.83
				358.4			73.88	678.23	131.13	78.95	294.93	793.41	830.92	23.95	93.23
				358.6			74.08	681.58	131.55	78.23	294.72	792.2	829.16	24.15	93.23
				358.8			74.29	680.79	132.82	78.33	294.72	793.91	829.35	24.56	93.63
				359			75.23	684.54	133.97	79.89	294.41	793.51	830.14	24.35	94.62
				359.2			76.27	683.26	133.34	80.51	293.58	793.11	830.53	23.84	94.62
				359.4			75.02	681.19	133.55	80.51	293.37	792.81	832.49	24.56	94.52
				359.6			76.27	675.56	133.34	80.92	294.61	790.99	832.79	24.05	93.43
				359.8			76.69	674.38	133.34	81.13	293.99	789.68	832.89	23.95	93.33
				360			77.32	676.94	133.66	81.54	293.68	789.89	833.38	23.84	93.04
				360.2			76.38	678.42	133.55	80.92	293.27	789.78	835.14	23.84	92.54
				360.4			77.21	681.68	134.08	81.13	293.16	791.6	836.61	24.66	92.24
				360.6			76.8	678.92	134.39	80.3	292.95	792.61	836.71	25.17	91.95
				360.8			76.9	677.53	133.76	80.2	292.64	792.1	836.61	24.76	91.95
				361			76.38	674.18	133.66	80.3	292.23	791.6	836.81	24.97	92.05
				361.2			76.59	666.48	133.76	80.4	292.02	793.61	837.99	24.05	91.55
				361.4			74.92	672.21	133.24	79.89	291.5	791.3	837.5	23.54	90.96
				361.6			76.48	669.74	132.82	79.99	291.29	794.52	837.6	23.03	91.35
				361.8			76.69	676.45	133.76	79.78	291.92	793.61	837.79	23.54	91.25
				362			78.15	667.17	134.29	80.2	292.02	795.63	838.38	23.74	91.75
				362.2			77.11	670.82	134.92	80.92	292.23	793.01	838.68	22.52	92.24
				362.4			78.05	673.19	134.39	81.65	292.54	794.12	838.58	22.93	92.24
				362.6			78.78	680.4	133.13	81.96	293.68	794.72	840.15	22.52	92.44
				363			78.05	675.36	133.34	81.23	293.58	794.72	840.93	22.31	91.85
				363.2			78.78	666.97	133.55	80.61	293.47	791.6	841.03	22.93	91.45
				363.4			77.63	664.6	134.39	80.09	294.51	792.61	839.95	22.62	91.25
				363.6			79.4	665.49	134.6	80.92	294.72	793.21	839.85	22.52	91.35
				363.8			78.67	671.32	135.02	81.03	293.78	790.09	839.66	22.31	92.05
				364			77.73	675.86	134.81	81.54	295.24	792.1	839.75	22.31	92.24
				364.2			78.15	678.92	134.5	81.65	295.86	791.6	840.25	23.13	92.64
				364.4			78.57	681.58	134.18	81.65	296.07	790.99	840.25	23.13	92.84
				364.6			77.11	681.78	134.18	82.68	295.45	790.59	839.46	21.29	92.74
				364.8			76.38	682.77	134.81	83.41	295.45	785.05	839.17	21.19	93.14
				365			77	687.31	135.13	83.93	296.38	782.33	839.17	21.4	93.04
				365.2			76.69	687.01	134.81	84.34	296.38	786.56	839.26	20.48	92.64
				365.4			76.48	695.89	134.6	84.75	296.38	786.36	839.85	20.89	93.14
				365.6			77.11	693.92	135.13	85.07	297	787.77	840.05	21.19	93.33
				365.8			75.96	699.74	135.24	84.65	297.31	785.25	840.15	22.11	93.14
				366			74.92	692.93	134.92	84.65	297.21	785.25	840.05	21.91	92.74
				366.2			74.19	693.62	134.6	84.24	297.62	789.08	839.66	22.11	92.94
				366.4			73.98	689.28	134.6	84.13	298.04	791.19	839.17	21.91	93.53
				366.6			72.73	685.63	135.24	84.34	297.11	788.98	838.58	21.19	93.04
				366.8			72.42	676.35	135.87	84.13	296.28	787.57	838.77	21.29	92.94
				367			72.52	684.15	135.66	85.07	295.96	787.27	838.18	20.89	93.04
				367.2			71.37	689.97	135.55	86.2	296.28	790.29	838.38	20.89	93.93
				367.4			72.21	691.16	135.13	86.62	295.86	786.76	839.75	20.58	93.93
				367.6			71.89	693.23	134.92	86.31	296.17	786.86	839.07	21.29	93.83
				367.8			72.83	689.97	135.34	86.93	297.21	792.4	838.18	21.29	94.22
				368			73.15	685.53	135.13	86.83	296.28	792.81	838.28	20.68	93.63
				368.2			71.17	679.51	135.66	86.83	297	789.18	836.71	19.87	92.94
				368.4			71.79	682.37	135.97	88.07	297.42	790.09	836.91	20.78	92.64
				368.6			72.94	677.73	135.76	88.38	298.14	790.79	834.36	20.27	92.84
				368.8			73.04	679.21	135.55	88.48	298.04	795.43	834.95	20.68	93.14
				369			73.04	679.02	135.45	88.59	297.73	798.04	835.24	20.78	92.44
				369.2			73.04	679.31	135.87	89.1	297.83	798.04	833.87	21.19	92.15
				369.4			72.73	675.26	136.29	89.73	297.73	794.52	832.49	20.78	92.24
				369.6			73.46	680.2	136.92	91.28	297.83	789.28	833.28	20.78	92.24
				369.8			73.98	681.09	137.23	90.66	298.04	792.4	833.77	20.07	91.45
				370			75.34	691.35	137.44	91.07	297.31	790.69	833.67	19.36	91.45
				370.2			75.65	695.2	137.55	91.18	297.31	788.27	834.06	19.87	90.96
				370.4			76.38	697.87	137.44	92	297.62	789.18	834.16	19.56	90.36
				370.6			76.69	705.47	136.71	92.52	298.45	792.71	834.85	20.99	90.07
				370.8			75.23	709.71	136.6	92.52	298.35	794.52	834.65	20.89	90.17
				371			74.92	709.91	136.39	93.04	298.35	794.92	835.44	21.5	89.97
				371.2			75.86	710.8	137.02	93.14	298.56	794.42	835.73	22.11	89.67
				371.4			74.81	713.27	137.44	93.76	298.45	797.54	835.63	21.8	90.07
				371.6			74.08	710.21	137.55	93.04	298.66	796.84	835.34	21.5	89.77
				371.8			73.88	713.07	137.44	93.14	298.25	797.84	836.42	21.19	88.98
				372			73.67	710.5	137.55	93.25	298.25	797.24	836.61	21.5	89.77
				372.2			74.71	716.52	137.02	93.35	297.62	799.25	837.99	22.01	90.56
				372.4			73.88	714.65	136.92	92.42	298.04	798.65	835.73	22.21	91.16
				372.6			72.94	718.1	136.92	92.52	297.62	798.45	838.18	22.82	91.06
				372.8			72.52	721.85	136.6	92.73	297.62	799.05	838.28	22.82	91.35
				373			71.06	716.92	136.71	92.73	297.52	797.34	837.6	23.03	91.85
				373.2			71.37	714.45	136.5	92.21	297.11	795.43	838.77	23.03	91.85
				373.4			71.58	707.74	136.18	92.94	296.79	797.94	839.85	23.13	91.75
				373.6			71.17	702.51	136.29	92.42	296.38	802.78	840.15	23.64	91.65
				373.8			70.96	702.9	135.45	93.35	296.69	803.58	840.25	24.35	91.95
				374			70.64	703.99	135.34	93.04	297.73	802.27	840.74	24.76	92.05
				374.2			70.64	708.03	135.45	93.14	297.52	803.48	840.54	24.66	92.44
				374.4			70.85	703.59	136.29	92.11	297	803.58	841.42	25.58	92.84
				374.6			70.96	701.82	136.18	92.11	296.48	803.18	841.82	24.86	93.14
				374.8			72.31	708.73	136.18	91.28	296.59	800.66	841.82	24.97	92.64
				375			72.52	701.62	135.87	90.97	297.42	798.95	839.66	24.35	92.64
				375.2			71.79	693.53	135.55	91.28	296.79	799.56	839.56	23.95	92.34
				375.4			71.37	697.97	135.24	90.97	296.59	798.14	839.75	23.84	92.24
				375.6			70.96	701.72	135.13	91.59	295.76	798.55	839.75	24.76	92.64
				375.8			70.23	700.14	135.02	92.32	295.55	798.65	840.05	24.76	93.43
				376			71.17	699.55	135.66	92.21	296.07	799.15	840.05	24.25	93.14
				376.2			71.27	701.82	135.87	92	295.76	800.97	840.25	24.86	92.94
				376.4			70.85	699.05	136.5	92.42	295.24	802.98	842.6	24.46	92.54
				376.6			72.31	697.18	136.5	92.11	295.45	802.88	843.09	24.76	91.75
				376.8			72.31	696.19	136.5	92.83	295.65	803.99	842.89	24.56	91.16
				377.2			72.94	705.07	136.71	93.76	296.38	805.7	843.39	24.97	91.75
				377.4			73.25	713.76	136.5	93.14	297.21	803.89	843.58	24.35	91.95
				377.6			72.52	718.99	136.39	93.14	297.83	802.78	843.97	24.97	92.34
				377.8			72.83	721.26	136.39	93.25	298.25	802.88	842.99	24.35	92.34
				378			72.62	722.54	137.23	92.94	297.62	803.68	842.6	23.54	92.64
				378.2			72.62	717.81	138.18	92.63	297.31	808.02	841.62	23.74	92.24
				378.4			72.1	715.63	137.55	92.83	297.83	807.71	841.62	23.64	92.34
				378.6			71.69	723.14	137.55	92.11	297.73	806.81	841.52	22.82	92.24
				378.8			72.21	730.84	137.65	92.52	298.14	805.3	841.13	23.54	92.34
				379			71.58	730.05	137.65	93.35	298.14	810.23	841.91	23.23	92.44
				379.2			72.42	734.88	137.76	92.94	297.52	807.92	843.09	23.23	92.74
				379.4			71.89	739.92	137.65	93.56	298.14	809.93	843.39	24.35	92.15
				379.6			72.94	739.72	137.34	94.28	298.04	810.13	843.29	24.97	91.75
				379.8			73.98	736.07	136.92	94.39	297.83	806.91	844.56	24.46	90.96
				380			75.23	736.36	136.5	94.08	297.62	806.71	844.66	24.56	91.06
				380.2			74.81	738.34	135.66	94.18	297.21	807.31	844.07	24.35	90.96
				380.4			75.23	734.98	135.45	93.97	298.45	807.31	844.27	23.54	90.66
				380.6			74.5	732.71	135.97	94.9	299.39	806.61	844.37	23.23	90.76
				380.8			73.56	737.05	136.08	94.8	299.39	805.6	844.86	22.11	91.85
				381			74.19	735.47	135.55	94.18	299.18	806	845.15	22.01	92.54
				381.2			75.02	730.74	135.76	94.59	298.97	806.3	845.45	22.01	91.95
				381.4			75.54	725.01	135.34	94.59	299.39	808.22	845.54	22.62	91.85
				381.6			76.17	730.05	135.45	94.59	299.29	808.92	845.64	22.31	91.35
				381.8			75.86	730.93	135.13	95.42	299.6	808.72	846.62	22.21	92.15
				382			75.86	726.39	135.02	95.94	299.7	805.6	847.21	22.52	91.95
				382.2			75.54	728.27	135.76	96.46	298.87	805.5	848.19	21.5	92.54
				382.4			76.07	728.07	135.55	96.87	298.97	805.4	848.29	21.91	92.15
				382.6			75.86	725.01	135.87	97.49	299.6	805.4	847.41	21.8	91.75
				382.8			75.13	726.2	135.76	97.08	299.8	804.59	847.21	21.8	90.46
				383			74.19	726.1	135.97	97.6	299.91	804.79	847.02	22.01	91.06
				383.2			72.94	730.05	135.97	97.49	300.43	805.7	848.1	22.31	91.16
				383.4			73.67	732.71	136.6	97.39	300.74	805.7	847.9	20.78	92.05
				383.6			73.88	733.6	137.13	97.18	300.84	806.3	847.21	20.38	92.05
				383.8			72.21	729.35	137.76	96.56	300.43	809.53	847.11	19.97	92.24
				384			71.27	731.53	138.18	96.46	300.95	806.81	846.43	19.66	91.75
				384.2			71.37	737.35	138.18	96.56	300.12	803.99	845.94	19.76	91.95
				384.6			71.37	742.38	138.18	96.98	299.91	801.97	845.84	19.87	92.24
				384.8			72.94	741.1	137.86	96.77	299.49	799.25	844.66	20.68	92.24
				385			71.69	739.03	139.23	97.39	299.49	799.56	844.56	20.99	91.65
				385.2			71.37	735.47	139.44	96.77	299.7	798.75	844.66	21.7	91.65
				385.4			71.06	733.5	140.39	96.46	299.29	800.76	844.66	21.29	92.24
				385.6			69.71	732.41	140.49	96.77	298.97	798.95	844.17	20.99	92.84
				385.8			69.91	728.76	140.07	97.18	298.66	796.73	843.97	20.38	92.54
				386			69.91	728.47	138.92	97.6	299.49	797.14	842.21	20.48	92.24
				386.2			69.6	730.74	139.44	98.11	299.8	799.15	841.72	20.07	92.15
				386.4			68.56	733.4	139.23	98.94	301.15	799.96	841.62	20.68	93.14
				386.6			67.1	736.16	138.92	98.74	300.95	796.43	842.01	20.68	93.23
				386.8			67.1	739.62	138.39	98.94	301.05	797.34	842.6	21.7	94.52
				387			67.31	734.78	138.81	98.94	301.15	797.04	842.01	21.6	94.32
				387.2			68.98	731.33	138.71	99.05	301.26	796.13	841.03	21.29	94.52
				387.4			68.87	728.07	138.71	99.36	300.74	796.63	841.32	22.21	94.22
				387.6			68.25	730.34	138.39	100.08	300.74	796.53	841.32	22.31	94.42
				387.8			67.62	727.97	137.97	101.33	301.15	793.31	841.42	22.42	94.03
				388			68.87	734.78	139.13	101.22	301.78	793.01	841.52	23.13	93.83
				388.2			68.66	738.04	139.44	101.64	301.88	793.91	842.31	22.42	93.93
				388.4			69.5	732.61	139.44	101.74	301.67	796.94	843.48	23.23	93.53
				388.8			69.08	728.86	139.65	102.15	301.46	796.73	843.58	23.44	94.32
				389			68.66	732.32	138.81	103.09	301.78	799.25	844.66	22.82	94.42
				389.2			69.39	729.26	139.13	104.23	300.95	799.76	844.76	23.95	94.92
				389.4			69.81	726.59	138.29	105.36	300.01	796.73	844.76	23.74	94.42
				389.6			69.6	734.78	137.97	105.57	300.95	798.14	843.88	24.15	93.63
				389.8			70.33	741.79	139.13	105.26	300.63	798.04	843.97	24.86	93.63
				390.2			71.17	740.61	139.65	105.78	300.74	800.36	842.8	25.68	92.54
				390.4			71.17	743.37	140.07	105.47	300.63	800.16	844.86	25.27	93.14
				390.6			71.37	739.72	139.86	105.57	300.32	798.35	845.45	25.17	93.23
				390.8			73.04	734.59	139.65	106.3	298.97	798.65	845.15	25.78	92.84
				391			73.88	726.99	140.18	106.09	298.77	800.56	844.86	25.48	92.84
				391.2			74.4	722.35	140.28	106.3	298.45	801.67	845.15	24.15	92.84
				391.4			74.5	719.29	140.07	105.47	298.25	801.97	844.17	23.44	93.14
				391.6			73.35	725.8	140.28	105.57	298.25	800.16	845.05	23.74	92.94
				391.8			73.88	728.56	140.7	105.47	298.66	801.17	845.15	23.44	93.53
				392			75.34	727.78	141.13	105.68	298.87	801.27	845.45	23.64	92.84
				392.2			75.13	723.23	141.55	106.09	298.87	804.39	846.33	23.23	93.73
				392.4			74.92	726.79	141.02	106.3	298.87	803.79	845.54	22.52	93.83
				392.6			75.44	724.62	140.7	106.5	298.14	801.87	845.45	23.23	93.33
				392.8			74.81	728.47	141.23	105.88	298.66	799.15	845.35	23.84	93.83
				393			75.65	728.76	141.13	104.95	298.25	800.26	845.25	23.64	93.23
				393.2			75.34	733.7	141.02	105.16	297.94	801.87	845.45	24.15	93.53
				393.4			75.86	737.25	140.39	104.95	299.08	802.27	845.45	23.23	93.14
				393.6			75.54	741.3	140.81	105.88	299.91	803.89	845.64	22.72	93.83
				393.8			75.02	735.87	140.7	105.16	299.18	804.09	845.74	22.93	94.12
				394			74.92	736.46	140.18	105.78	299.29	803.79	845.84	22.21	94.03
				394.2			74.08	741.69	139.76	106.09	298.97	802.68	847.02	21.19	94.52
				394.4			73.67	740.01	139.97	105.26	298.25	801.67	846.92	21.6	94.52
				394.6			74.5	742.88	140.18	105.57	298.14	804.09	846.72	21.8	93.93
				394.8			73.67	749.1	139.65	105.68	298.25	803.18	847.11	21.8	93.23
				395			74.19	754.62	140.39	106.4	298.87	805.3	847.51	21.8	93.53
				395.2			75.02	756.6	140.81	106.5	298.77	803.99	846.33	23.13	93.33
				395.4			74.61	754.62	140.28	107.23	298.56	804.09	848.39	23.44	92.34
				395.6			75.44	756.5	140.07	107.44	299.08	804.49	847.9	23.23	92.44
				395.8			75.65	756.4	140.7	107.54	298.66	803.79	847.9	22.82	92.15
				396			74.71	755.31	140.81	107.95	298.56	802.48	847.7	22.52	93.23
				396.2			75.34	760.84	140.91	108.37	298.66	800.66	847.51	23.23	92.84
				396.4			75.65	758.08	140.7	108.37	298.45	802.07	848.39	23.33	93.33
				396.6			75.65	759.46	140.18	108.26	299.08	806.4	848.59	23.54	93.53
				396.8			75.65	763.31	139.86	108.78	298.45	806	847.8	21.7	93.14
				397			75.44	758.77	139.97	108.89	298.97	805.8	847.41	22.31	93.73
				397.2			76.17	755.71	139.76	108.68	299.29	805.8	847.7	22.11	93.53
				397.4			75.23	752.25	139.34	109.2	299.18	803.79	847.6	22.01	93.73
				397.6			74.4	756.79	139.97	109.2	299.08	805.8	847.51	22.52	92.74
				397.8			75.23	758.18	139.97	110.23	299.39	805.8	847.41	22.11	92.84
				398			75.34	761.14	139.44	110.03	299.7	808.32	847.7	22.01	92.94
				398.4			74.81	757.48	139.65	110.65	300.84	809.43	846.72	22.62	93.73
				398.6			75.75	757.78	139.44	111.48	300.63	808.12	846.82	22.82	93.04
				398.8			75.23	759.76	140.18	111.99	301.57	808.72	847.02	23.44	93.14
				399			76.38	758.18	140.49	112.51	302.5	809.93	846.62	23.33	93.14
				399.2			75.44	760.05	139.97	113.13	303.13	810.64	846.33	23.95	93.04
				399.4			74.61	758.87	139.76	112.82	302.71	811.24	847.9	23.33	92.74
				399.6			75.44	766.86	140.28	112.3	302.61	809.53	847.8	23.33	92.94
				399.8			75.23	764.79	140.39	112.3	303.75	810.64	848.78	24.05	93.04
				400			74.71	766.17	139.86	112.2	303.75	809.63	848.88	23.95	93.04
				400.2			74.61	768.84	140.07	111.89	303.85	809.22	849.17	24.35	92.44
				400.4			73.15	767.65	140.07	112.41	303.64	811.44	849.27	23.54	92.64
				400.6			73.56	767.85	140.7	112.82	303.64	811.34	848.88	23.74	92.84
				400.8			73.04	763.8	141.13	113.34	304.37	807.71	848.39	23.64	92.24
				401			73.77	757.39	141.76	113.86	303.85	808.12	848.39	24.76	92.34
				401.2			73.04	761.14	142.6	113.55	303.54	809.33	848	24.56	91.25
[truncated: 24,856 more rows]
[truncated: 14 more columns]

## Sheet: Figure S2
	Figure S2d
		% arrested TCs/embryo										% arrested TCs/embryo
		4T1										B16F10
		CV		DA		ISV		AVJ				CV		DA		ISV		AVJ
		cPPP	cPRP	cPPP	cPRP	cPPP	cPRP	cPPP	cPRP			cPPP	cPRP	cPPP	cPRP	cPPP	cPRP	cPPP	cPRP
			100		0		0		0			50	16.67	0	50	0	16.67	50	16.67
		10	0	30	0	20	0	40	100			100	31.58	0	36.84	0	15.79	0	15.79
		0	0	0	0	0	0	100	100			14.29	11.76	14.29	29.41	0	23.53	71.43	35.29
		22.2222	0	0	0	44.444	50	33.3333	50			0	50	50	25	0	12.5	50	12.5
		16.6667	0	0	27.273	16.667	36.364	66.6667	36.3636			37.5	0	12.5	0	0	0	50	100
		33.3333	0	0	0	16.667	0	50	100			28.57	0	57.14	50	0	25	14.29	25
		50	0	0	0	0	0	50	100			9.091	0	36.36	88.89	0	0	54.55	11.11
		9.09091	0	36.364	33.333	27.273	0	27.2727	66.6667			0	0	100	44.44	0	22.22	0	33.33
		63.6364	42.8571	18.182	0	9.0909	0	9.09091	57.1429			33.33	0	33.33	50	11.11	0	22.22	50
		22.2222	20	0	16	0	24	77.7778	40			19.05	33.33	33.33	22.22	14.29	0	33.33	44.44
		0	0	41.667	0	16.667	0	41.6667	100			0	0	100	0	0	50	0	50
		20	0	40	100	20	0	20	0			10	0	50	25	0	25	40	50
		50	0	0	46.667	0	13.333	50	40			0	0	33.33	0	0	20	66.67	80
		0	0	25	16.667	16.667	0	58.3333	83.3333				0		100		0		0
		16.6667	9.09091	33.333	18.182	5.5556	18.182	44.4444	54.5455				50		16.67		0		33.33
		21.7391	0	30.435	0	8.6957	0	39.1304	100				43.75		12.5		0		43.75
		14.2857	18.1818	28.571	27.273	57.143	18.182	0	36.3636				0		0		0		100
		0	30	55.556	10	0	0	44.4444	60				0		50		0		50
		50	0	0	50	0	0	50	50				40		0		0		60
		0	0	50	33.333	50	0	0	66.6667				33.33		0		0		66.67
		18.1818		36.364		0		45.4545
		20	33.3333	20	8.3333	0	0	60	58.3333
			11.1111		66.667		0		22.2222

## Sheet: Figure S3
	Figure S3a
			Total photon flux (p/s)							% viability in vitro
			15 mpi							time in minutes	4T1			B16F10
			4T1			B16F10				15	87	89	83	84	92	92
			IgG	RAM6		IgG	RAM6			30	97	92	86	84	81	82
			4070000	6340000		1580000	1730000			90	95	91	80	81	79	85
			2070000	3760000		3160000	5780000
			2950000	3700000		1790000	5150000
						1100000	2220000
			Relative photon flux (p/s)
			2hpi
			4T1			B16F10
			IgG	RAM6		IgG	RAM6
			0.614	0.0867		0.264	0.488
			0.562	0.0419		0.299	0.203
			0.674	0.135		0.474
				0.0857		0.484	0.541
	Figure S3b
			number of aggregates												Aggregates vol/TC
			15 mpi						2 hpi						15 mpi						2 hpi
			4T1			B16F10			4T1			B16F10			4T1			B16F10			4T1			B16F10
			IgG	RAM6		IgG	RAM6		IgG	RAM6		IgG	aGPIb		IgG	RAM6		IgG	RAM6		IgG	RAM6		IgG	RAM6
			1	0.5		0	0.333333		3	7		1.6	1.5		1.69842	0.10024		0	0.21614		0.91156	1.44297		3.58392	0.50336
			1.66667	2		1.66667	0.5		2.5	0		4	0		1.23167	0.10535		0.96812	0.39693		0.35107	0		2.14229	0
			7	0.25		2	3.5		2	5		1	0		2.65793	0.040705		1.52488	0.22607		0.57038	0.38761		2.02099	0
			3	1.5		0	3		1.5	12		2	4		1.45359	0		1.04096	0.12596		1.13405	1.36428		0.42275	1.28945
			3	1.4		0	1.5		4	4.5		1	2		1.9235	0.27131		0.71495	0.6449		1.2237	1.32638		0.74097	1.19094
			1	0.666667			1.5		2	2		2.5	2		1.70782	1.62036			0.25283		0.64634	0.05627		2.61552	0.47002
			2	1.33333		4	3		1.33333	7		1	1		1.354	1.33816		1.67444	0.57343		0.29082	1.33621		2.37767	1.18113
			4	0		1.5	4			5		4	2		2.16353	0		2.49165	0.24791			0.01856		1.9624	0.75676
			3.33333	3		1	1.66667		2	2		2	5		1.51019	1.32553		0.08794	0.341757		0.5664	0.15135		2.20806	0.556215
			2	1.55556		1			3	0		2	2.5		2.24441	0.117732		4.07798			0.78964	0		3.3653	0.096825
			1	0.5		1.5			3	3		2.5	1		0.80886	0.02203		2.7545			0.14256	0.73205		2.63442	0.15707
			3	1.4		1.33333			2	4		2.5	2		2.45344	0.102664		1.39027			1.6806	1.52611		0.66476	0.19429
						7			0.833333	5		0.714286	2					0.31213			2.33938	0.06399		1.96214	1.46195
						1			3	3		0.8	0.25					0.0682			5.1973	0.02836		1.8979	0.0101275
				1		4			4	1		0.8			0	1.57076		0.02816			0.50121	0.0226		1.90311
			2	0.333333		2	1.5		3	7		1	2.5		1.51531	0.00304		1.9841	0.15964		0.2346	0.51596		1.91656	1.47286
			1.5	1		2.33333	1		1	7		2	5		2.15404	0.08473		0.66754	0.07394		0.96329	0.50595		0.71096	1.61808
			4	1		1.4	0.142857		1	5		3	1.5		0.60689	0.027805		3.669	0.00957857		0.05496	0.77121		1.17362	0.802135
			2	0.5		1	0.5		2.33333	4		2			0.55935	0.01995		0.00508	0.389195		1.20559	0.33011		2.2423
			5.5	1		3	0		4	0		1	3.5		1.72916	1.55097		2.93034	0		1.31688	0		0.97727	0.928833
			3.33333	0		0	1		2	2		2	7		1.57749	0		0	0.00865		2.04479	0.68393		1.33453	2.73105
			1.5	0		1.33333	5		3	4		2	3		0.43357	0		0.74753	0.2227		0.92311	0.14609		0.36208	2.01976
			4	0.5		1	0		3	10		1	2		0.48719	0.00974		0.04017	0		0.22605	0.46232		1.48499	0.33742
			1.5	0.333333		0.5			1	3		5	4.5		1.47288	0.00717333		0.67323			1.9582	0.63547		0.37246	1.41628
			1	0		1			0.5	1		4	3.5		0.59108	0		0.03639			1.64564	0.75683		0.5201	0.22979
			4.5	0		3			1	5		1	3.5		1.04919	0		0.07362			0.95119	0.57528		0.06158	0.60173
			5			2			0.5	1.5		2.5	3.5		1.52626			0.23692			2.01931	0.047605		1.34195	0.60173
			6			1									0.60685			0.04437							0.845641
																									0.738484
						1.5												0.97745
																									0
							1.65546												0.228802						0
							1.51698												0.193709						1.19094
																									1.46195
																									2.73105
							3												0.12596
							3												0.57343
							1.5												0.15964
							1												0.07394
							0.142857												0.00957857
							0												0
							1												0.00865
							5												0.2227
							0												0
	Figure S3c
			single TC volume
			15 mpi						2 hpi
			4T1			B16F10			4T1			B16F10
			IgG	RAM6		IgG	RAM6		IgG	RAM6		IgG	RAM6
			961.2	1328.51		1173.88	960.717		919.21	1833.82		1469.05	954.47
			2852.47	2267.24		1191.65	1589.04		1225.61	1049.25		1648.71	1157.52
			1164.92	1130		764.367	1208.24		1672.39	544.08		1336.42	1108.67
			1045.18	1741.66		2193.06	1346.28		564.89	1708.92		543.43	1436.37
			1435.51	2076.31		1373.18	1403.93		2687.88	1430.26		725.76	1327.49
			2534.11	2291.42			1389.4		1343.76	1083.52		1160.93	553.3
			915.767	898.973		1885.6	1441.34		2372.15	1491.8		1411.93	941.61
			1322.5	1748.32		1200.32	990.04			560.2		775.85	1009.53
			1049.66	981.367		935.2	1724.33		1228.97	674.7		988.83	1427.73
			1355.81	1731.86		1421.35			1336.74	1465.38		469.19	1414.52
			1452.75	1887.17		1847.56			1629.87	924.885		802.43	1034.09
			1104.42	1147.83		1158.51			3334.05	1643.9		1469.73	1317.46
						835.66			4354.19	714.612		1749.85	1223.68
						883.67			3816.16	665.17		1306.78	934.952
				927.34		1211.46			1606.65	1126.64		1240.92
			1592.78	1506.58		1594.36	1817.47		1402.34	690.98		681.06	1791.31
			1542.85	1808.89		997.367	841.41		1407.45	779.75		308.02	1748.97
			792.44	1234.06		2254.09	1309.15		1061.46	1283.8		645.98	678.99
			1774.94	786.305		1461.84	1249.09		1915.13	1759.98		1184.28
			863.725	862.42		1242.9	1037.65		2163.92	589.75		608.57	1173.74
			1432.63	1491.89		1095.31	791.41		2728.44	789.5		405.12	1839.33
			1432.8	894.695		956.633	1647.77		914.81	965.96		1064.45	1464.51
			586.19	1274.74		1322.51	904.71		741.612	1083.89		781.79	465.81
			1429.92	1169.47		672.46			3174.5	1334.06		1236.79	970.77
			1229.71	1315.85		1136.62			1174.81	1589.82		659.7	1455.83
			811.58	669.615		331.055			1539.65	1532.21		1227.82	1395.28
			1602.81			869.18			1175.06	1180.71		1163.54	1395.28
			793.61			849.65
						324*
						384*
						1256.58
	Figure S3d
		% viable cells
		15 mpi						2hpi
		4T1 IgG2a	4T1 RAM6	B16 IgG2a	B16 RAM6			4T1 IgG	4T1 RAM6	B16 IgG	B16 RAM6
		100	100	100	66.6667			100	0	40	0
		66.6667	100	66.6667	50			100	100	50	100
		100	100	66.6667	50			100	0	100	100
		100	50	100	100			100	0	0	0
		100	80	100	50			100	100	0	100
		66.6667	66.6667	0	50			100	100	0	0
		66.6667	100	100	0			66.6667	0	50	0
		100	100	50	100				100	0	0
		66.6667	66.6667	100	33.3333			100	100	0	50
		50	77.7778	50				100	100	0	50
		66.6667	100	50				0	50	50	0
		0	100	66.6667				100	0	100	50
				100				100	0	42.8571	100
				0				100	0	0	25
			100	100				100	0	80
		100	100	100	100			100	0	33.3333	50
		50	100	66.6667	100			100	0	0	0
		100	50	40	100			100	100	0	50
		100	100	100	50			100	0	0
		100	0	0	100			100	100	0	50
		100	100	100	100			100	0	0	100
		75	100	100	100			0	100	50	66.6667
		0	100	100	100			100	0	100	0
		50	100	100				50	100	100	50
		66.6667	100	100				75	100	100	50
		50	50					100	0	100	0
		100		100				0	50	100	75
		100		100
				100
	Figure S3e
			aggregated volume/TCs
			15mpi				2hpi
			Viable	Non-Viable			Viable	Non-Viable
			0	0.96812			2.02099	3.58392
			1.04096	1.52488			0.66476	2.14229
			0.71495	2.49165				0.42275
			1.67444	4.07798				0.74097
			0.08794	2.7545			1.48499	2.61552
			0.31213	1.39027			0.37246	2.37767
			0.02816	0.66754			0.5201	1.9624
			1.9841	3.669			0.06158	2.20806
			0.00508	2.93034			1.34195	3.3653
			0					5.26884
			0.74753					1.96214
			0.04017					1.8979
			0.67323					1.90311
			0.03639					1.91656
			0.23692					0.71096
			0.04437					1.17362
			0.97745					2.2423
								1.95454
								1.33453
								0.36208
	Figure S3g		ratio clusters/single cells
			4T1			B16F10
			Plasma	cPRP		Plasma	cPRP
			2	3.84906		0.093023	0.208333
			1.61539	4.22222		0.117647	0.310345
			2.32143	3.03571		0.131579	0.09375
			3.31818	4.56		0.222222	0.2
			1.96296	3.35		0.093023	0.48
			1.85714	3.28571		0.34375	0.37931
			2	1.80645		0.173913	0.171053
			2.68182	4		0.2	0.440678
			2.79167	4.07407		0.315789	0.322581
			3.43478	2.04		0.315789	0.428571
	Figure S3h
			cluster size
			4T1			B16F10
			Plasma	cPRP		Plasma	cPRP
			3648	50439		2868	4941
			9537	36774		3078	3249
			7722	41733		3522	4233
			4284	29397		2325	4758
			32232	39396		4941	5622
			6975	59022		3099	3951
			17238	17562		2682	3171
			10923	141576		2970	1869
			5385	85290		3321	3006
			7725	10500		3381	3150
			20400	62967		6411	2994
			11544	23454		3774	3027
			4488	6885		2079	3609
			6414	4635		3720	3666
			7332	26472		3681	3417
			7779	16680		3516	4905
			19344	3987		3225	4017
			3159	4359		3084	4269
			15048	3888		2490	4710
			10911	4122		3864	2301
			7332	5790		3429	2856
			6075	39030		2889	2232
			6300	5994		3699	2274
			6213	4971		3687	1953
			9924	6009		4200	2553
			3810	3510		3780	2094
			3624	4311		4218	1818
			5439	6102		3273	2679
			5751	2613		3087	1953
			5172	4131		2940	2649
			6888	4245		5190	2478
			5118	4104		3822	2154
			5637	3903		3843	3033
			7515	3015		3069	2253
			6519	3708		3573
			6150	3933		2469
			3822	3831		2721
			4839	7107		4497
			2913	4761		3156
			3678	3432		3585
			4050	4134		2664
			4746	9357		3096
			4119	4329		3750
			5754	8808		2949
			3945	3720		4080
			4143	12207		2910
			3789	5562		5799
			2931	23442		4725
			4356	10302		3222
			4521	8859		3015
			4740	15534		3165
			6915	5349		3117
			5430	20799		2715
			11649	9492		3537
			4314	101751		3669
			3597	31341		3621
			8568	17634		3021
			5991	11847		2553
			7320	11019		2757
			10437	3339		3780
			4587	3024		3252
			9060	3570		4926
			3459	3696		2346
			6642	2859		2961
			14001	2424		2565
			5625	4125		3048
			5133	3126		3666
			4242	2847		4410
			9849	4179		2721
			3483	19572		4200
			4791	11385		2943
			5631	21405		2514
			8682	3324		3618
			4632	58440		4230
			8328	17487		2757
			6753	13515		3945
			2964	9414		2763
			4482	4533		3591
			6114	8142		3360
			18342	2964		4434
			4854	5364		4866
			3582	10482
			3054	4158
			5079	5781
			2406	4857
			3396	4413
			2652	5439
			2583	2919
			4779	4698
			4014	3777
			3669	3456
			11142	10323
			3489	4740
			2805	2490
			6600	2970
			9828	9615
			5280	6441
			6603	14424
			4284	90993
			12618	14781
			4962	21633
			4182	20808
			5292	7440
			4464	17787
			3084	9012
			3675	14769
			3870	18306
			8226	12639
			4305	10080
			4752	5811
			3876	6066
			6996	5475
			7023	8571
			11472	4302
			2994	10125
			3873	5892
			3807	6861
			6816	11715
			4749	5769
			4137	2007
			3015	3021
			5151	12045
			2688	2994
			21210	3378
			5319	4053
			5871	2628
			20484	3375
			6369	2688
			6252	2691
			14508	3045
			14415	5811
			5349	3270
			7230	5097
			7749	5277
			10662	1620
			4461	3591
			7443	3783
			9288	13215
			18753	3015
			5163	5595
			2745	3363
			5517	4296
			5796	5502
			4524	4317
			13260	6477
			10377	14325
			7149	4341
			5916	36129
			10038	68661
			8139	4851
			6201	3618
			7800	14793
			16038	30240
			6591	22125
			12144	4416
			8058	4287
			6888	3723
			14058	22293
			22575	6201
			4653	6672
			7605	6219
			8115	4425
			4044	5862
			6348	4185
			11994	5220
			2700	3675
			3171	4269
			2571	2472
			6060	6324
			10794	6885
			2721	21423
			3204	12597
			2529	3507
			3735	9840
			4233	3432
			2970	8550
			2667	3906
			2838	23892
			3159	6723
			4764	9594
			5406	7743
			3501	5952
			2979	24432
			2745	13137
			3870	3714
			3204	3996
			7647	5958
			6039	4950
			3276	9057
			3891	4032
			6162	3753
			8790	38391
			4845	4056
			3693	18546
			8265	7233
			2739	3864
			2385	4029
			2586	5826
			3024	4272
			6138	3873
			2844	3216
			10449	11205
			3099	40776
			12123	2493
			2880	24024
			3027	23364
			17157	8505
			3558	5325
			3159	67491
			3030	14715
			5340	3609
			4899	20721
			3714	10695
			5727	44925
			9978	22617
			5175	6624
			4458	10461
			11160	8556
			10011	7989
			3510	2961
			3855	6729
			6342	13521
			3864	5427
			7299	12144
			5109	14034
			5604	6507
			7476	9312
			9885	2970
			5517	5277
			12999	3546
			8607	3462
			4188	2934
			4509	3429
			4158	6690
			4146	7629
			4635	5688
			9069	4710
			2898	7359
			37668	4059
			2781	6066
			9948	4848
			6273	3276
			3564	8064
			13116	3345
			4227	4407
			2484	5358
			2646	6984
			18333	2691
			10632	18060
			4701	3705
			5682	58551
			7389	39573
			6207	18546
			11349	2694
			12897	2574
			3804	3975
			4305	5046
			23079	4986
			15894	18339
			13518	24540
			8106	4683
			10053	8508
			7317	29556
			7758	2781
			11850	16101
			7224	3786
			3123	19407
			13560	17838
			16389	4038
			11430	5367
			6588	88926
			7212	25359
			11271	12537
			10389	37047
			7098	6480
			5316	36855
			11793	6849
			4629	5496
			4251	36558
			7302	16929
			15870	4707
			7749	8856
			4548	49932
			6222	309177
			5292	6750
			23490	3960
			20820	6024
			9861	3687
			19866	12342
			12102	2991
			12333	3378
			3024	31026
			17571	17349
			14016	18888
			18162	15438
			9792	3282
			5706	8394
			4788	6207
			3198	6198
			2724	3183
			4203	3444
			8790	14526
			5163	17430
			3834	17019
			10917	4479
			7626	19446
			18342	9255
			4671	26394
			2736	24477
			5607	3702
			3957	3405
			2535	3450
			3483	6471
			4983	6801
			14934	6468
			12048	8595
			15672	14409
			38505	18594
			3690	25659
			9897	5556
			5145	8604
			4074	22308
			10224	10680
			6342	5133
			10593	47163
			2991	4326
			4197	7587
			4251	31950
			4044	9573
			5058	7338
			6015	8697
			10158	7761
			8067	26568
			11721	6138
			4338	11475
			8508	12594
			9849	6615
			12303	4488
			5295	8781
			5661	22896
			9339	4842
			9732	6666
			10431	9450
			7959	22536
			14232	4701
			10398	6123
			3045	5895
			11364	36525
			14394	9321
			8631	3390
			6627	3081
			4386	3309
			7854	7866
			3201	5601
			3099	4275
			3531	6870
			3486	4401
			10977	7014
			6099	11124
			11247	30420
			5799	9012
			4707	5970
			11352	79500
			3924	153669
			8328	113472
			5106	18744
			8427	3981
			8616	3204
			4749	4518
			13917	10572
			4536	11073
			8445	7656
			4689	11286
			9657	9396
			10455	13761
			9570	11511
			3330	4530
			3381	5661
			10461	6675
			4167	8331
			7077	9501
			4380	14169
			24378	9180
			5964	10194
			4278	8799
			5415	3681
			7326	5232
			6585	4509
			5052	5652
			8451	3972
			5901	3477
			7899	18363
			5775	4266
			7362	5673
			3909	6009
			13065	3876
			6462	2913
			5463	3171
			5694	3447
			9183	5250
			2220	2508
			3669	2568
			4080	3462
			4725	3894
			6423	6183
			7074	6174
			4827	8787
			4128	8850
			4596	31476
			5406	12570
			9564	34239
			3360	3786
			3768	18903
			7668	11943
			9042	33975
			7164	10605
			3909	19842
			4713	29349
			5511	12723
			5418	12048
			3603	13524
			11244	13656
			3813	4098
			5430	7095
			6186	8265
			3675	2661
			4689	3255
			3048	19794
			4494	8754
			3324	5532
			6621	11514
			5877	6762
			4341	6588
			4359	5937
			4548	22950
			8832	5250
			4116	3606
			3543	3225
			3984	7290
			7845	12807
			8235	7953
			5343	6414
			5451	3702
			4755	4530
			3213	5592
			12303	3615
			3105	4968
			2778	5910
			2730	5715
			3555	5457
			4458	5016
			5439	6822
			4560	6675
				9135
				5541
				4254
				14259
				8139
				4224
				8484
				5949
				3849
				4491
				13044
				6366
				35754
				15366
				51555
				32214
				6930
				77925
				21312
				16257
				25461
				26172
				14055
				74772
				23466
				32874
				51819
				13362
				9081
				21954
				37473
				19833
				7908
				10941
				6279
				12501
				9711
				3417
				4602
				8364
				7311
				3816
				6819
				5136
				4026
	Figure S3i
			%cell survival
			24h							48h
			4T1			B16F10				4T1			B16F10
			Plasma	cPRP		Plasma	cPRP			Plasma	cPRP		Plasma	cPRP
			35.4	28.7		64.2	65.9			62.8	59.9		96	96.4
			33.7	29.4		58.9	61.5			62.8	59.7		96	96.3
			33.9	29.5		60.3	67.8			61.1	60.8		95.7	96.4

[truncated: 3 more sheets: Figure S4, Figure S5 , Figure S6]
